# Supplementary material for: Insecticide Resistance Mutations, Enzymatic Activity, and Pathogen Infection in Culex quinquefasciatus from Haiti
Source: Insects. 2026 Mar 18;17(3):331. doi: 10.3390/insects17030331 (PMC13027166; doi:10.3390/insects17030331)
Supplement: Supplementary file 1 [file insects-17-00331-s001.zip]

Archive with 3 entries (3 files):
- File_S1_submission.xlsx
- File_S2_submission.txt
- File_S3_submission.xlsx
