# Supplementary material for: Insecticide Resistance Mutations, Enzymatic Activity, and Pathogen Infection in Culex quinquefasciatus from Haiti
Source: Insects. 2026 Mar 18;17(3):331. doi: 10.3390/insects17030331 (PMC13027166; doi:10.3390/insects17030331)
Supplement: Supplementary file 1 [file insects-17-00331-s001.zip › File_S1_submission.xlsx]

## Sheet: Sheet1
Location	Lat	Long	North.South	gen.384plate	gen.384well	gen.plate	gen.well	gen.testdate	gen.kdr	gen.AchE	gen.Cxn	enz.plate	enz.well	enz.testdate	enz.protein	enz.CytC	enz.GST	enz.alpha	enz.beta	enz.file	norm.CytC	norm.GST	norm.alpha	norm.beta	visible.blood	Pool.Barcode
Carrefour des Peres	19.411	72.205	North	1	B3	1	A6	2024-04-01	LL	GS	N	1	A6	2024-04-08	0.32055	0.006141	0.0113389	0.4094	0.1329	20240408 Haiti Cx Plate 1 Columns 6-10	0.0191577	0.0353734	6.3859	2.073	N	NB06
Carrefour des Peres	19.411	72.205	North	1	A4	1	A7	2024-04-01	LF	GG	N	1	A7	2024-04-08	0.1512	0.0043545	0.00346894	0.04918	0.04311	20240408 Haiti Cx Plate 1 Columns 6-10	0.0287996	0.0229427	1.62632	1.4256	N	NB07
Carrefour des Peres	19.411	72.205	North	1	B4	1	A8	2024-04-01	LF	SS	N	1	A8	2024-04-08	0.35215	0.0058425	0.00538894	0.24875	0.091905	20240408 Haiti Cx Plate 1 Columns 6-10	0.0165909	0.015303	3.53188	1.30491	N	NB08
Carrefour des Peres	19.411	72.205	North	1	A5	1	A9	2024-04-01	FF	GG	N	1	A9	2024-04-08	0.1874	0.0048325	0.00883894	0.3352	0.1212	20240408 Haiti Cx Plate 1 Columns 6-10	0.0257871	0.0471662	8.94344	3.23372	N	NB09
Carrefour des Peres	19.411	72.205	North	1	B5	1	A10	2024-04-01	LL	GG	N	1	A10	2024-04-08	0.1581	0.0037785	0.00601894	0.10491	0.062105	20240408 Haiti Cx Plate 1 Columns 6-10	0.0238994	0.0380704	3.31784	1.9641	N	NB10
Carrefour des Peres	19.411	72.205	North	1	D3	1	B6	2024-04-01	LL	SS	N	1	B6	2024-04-08	0.2689	0.0066805	0.00766394	0.3702	0.14785	20240408 Haiti Cx Plate 1 Columns 6-10	0.0248438	0.0285011	6.8836	2.74916	N	NB06
Carrefour des Peres	19.411	72.205	North	1	C4	1	B7	2024-04-01	FF	GS	N	1	B7	2024-04-08	0.29015	0.0054365	0.00445394	0.2782	0.1067	20240408 Haiti Cx Plate 1 Columns 6-10	0.0187369	0.0153505	4.79407	1.8387	N	NB07
Carrefour des Peres	19.411	72.205	North	1	D4	1	B8	2024-04-01	LL	SS	N	1	B8	2024-04-08	0.3903	0.0083385	0.00649894	0.2901	0.10195	20240408 Haiti Cx Plate 1 Columns 6-10	0.0213643	0.0166511	3.71637	1.30605	N	NB08
Carrefour des Peres	19.411	72.205	North	1	C5	1	B9	2024-04-01	LF	GG	N	1	B9	2024-04-08	0.66965	0.00691	0.00518394	0.35285	0.097865	20240408 Haiti Cx Plate 1 Columns 6-10	0.0103188	0.00774126	2.63459	0.730718	N	NB09
Carrefour des Peres	19.411	72.205	North	1	D5	1	B10	2024-04-01	FF	GS	N	1	B10	2024-04-08	0.15665	0.0049295	0.00479394	0.1263	0.060075	20240408 Haiti Cx Plate 1 Columns 6-10	0.0314682	0.0306029	4.03128	1.91749	N	NB10
Carrefour des Peres	19.411	72.205	North	1	F3	1	C6	2024-04-01	--	SS	N	1	C6	2024-04-08	0.31755	0.0057115	0.00735894	0.363	0.1249	20240408 Haiti Cx Plate 1 Columns 6-10	0.0179861	0.0231741	5.71564	1.96662	N	NB06
Carrefour des Peres	19.411	72.205	North	1	E4	1	C7	2024-04-01	--	--	--	1	C7	2024-04-08	0.5801	#DIV/0!	0.000473938	0.31085	0.10965	20240408 Haiti Cx Plate 1 Columns 6-10					Y	NB07
Carrefour des Peres	19.411	72.205	North	1	F4	1	C8	2024-04-01	LF	GS	N	1	C8	2024-04-08	0.23315	0.0040935	0.00617394	0.34805	0.1223	20240408 Haiti Cx Plate 1 Columns 6-10	0.0175574	0.0264805	7.46408	2.62278	N	NB08
Carrefour des Peres	19.411	72.205	North	1	E5	1	C9	2024-04-01	LF	SS	N	1	C9	2024-04-08	1.18	0.007106	0.0126489	0.332	0.09597	20240408 Haiti Cx Plate 1 Columns 6-10	0.00602203	0.0107194	1.40678	0.406653	N	NB09
Carrefour des Peres	19.411	72.205	North	1	F5	1	C10	2024-04-01	LL	GS	N	1	C10	2024-04-08	0.15815	0.0040075	0.00265394	0.2384	0.099215	20240408 Haiti Cx Plate 1 Columns 6-10	0.0253399	0.0167811	7.53715	3.13674	N	NB10
Carrefour des Peres	19.411	72.205	North	1	H3	1	D6	2024-04-01	LF	GS	N	1	D6	2024-04-08	0.5208	0.0082955	0.00632894	0.5404	0.16255	20240408 Haiti Cx Plate 1 Columns 6-10	0.0159284	0.0121523	5.18817	1.56058	N	NB06
Carrefour des Peres	19.411	72.205	North	1	G4	1	D7	2024-04-01	--	--	--	1	D7	2024-04-08	0.3153	0.0405	-5.85625e-05	0.14405	0.070415	20240408 Haiti Cx Plate 1 Columns 6-10					Y	NB07
Carrefour des Peres	19.411	72.205	North	1	H4	1	D8	2024-04-01	FF	GS	N	1	D8	2024-04-08	0.2419	0.0057405	0.00541394	0.55605	0.162	20240408 Haiti Cx Plate 1 Columns 6-10	0.0237309	0.0223809	11.4934	3.34849	N	NB08
Carrefour des Peres	19.411	72.205	North	1	G5	1	D9	2024-04-01	LF	GG	N	1	D9	2024-04-08	0.91875	0.0062965	0.0112489	0.491	0.13585	20240408 Haiti Cx Plate 1 Columns 6-10	0.00685333	0.0122437	2.67211	0.73932	N	NB09
Carrefour des Peres	19.411	72.205	North	1	H5	1	D10	2024-04-01	FF	GG	N	1	D10	2024-04-08	0.14905	0.003501	0.00172844	0.14265	0.075815	20240408 Haiti Cx Plate 1 Columns 6-10	0.0234888	0.0115964	4.78531	2.54327	N	NB10
Carrefour des Peres	19.411	72.205	North	1	J3	1	E6	2024-04-01	LF	SS	N	1	E6	2024-04-08	0.10125	0.0023695	0.00160144	0.09636	0.062455	20240408 Haiti Cx Plate 1 Columns 6-10	0.0234025	0.0158167	4.75852	3.0842	N	NB06
Carrefour des Peres	19.411	72.205	North	1	I4	1	E7	2024-04-01	LL	GG	N	1	E7	2024-04-08	0.7885	0.0059575	0.00491894	0.24695	0.08447	20240408 Haiti Cx Plate 1 Columns 6-10	0.00755549	0.00623835	1.56595	0.535637	N	NB07
Carrefour des Peres	19.411	72.205	North	1	J4	1	E8	2024-04-01	LL	GG	N	1	E8	2024-04-08	0.54415	0.006793	0.00577894	0.14075	0.05914	20240408 Haiti Cx Plate 1 Columns 6-10	0.0124837	0.0106201	1.2933	0.543416	N	NB08
Carrefour des Peres	19.411	72.205	North	1	I5	1	E9	2024-04-01	FF	SS	N	1	E9	2024-04-08	0.62225	0.0038515	0.00370894	0.26675	0.095625	20240408 Haiti Cx Plate 1 Columns 6-10	0.00618963	0.00596053	2.14343	0.768381	N	NB09
Carrefour des Peres	19.411	72.205	North	1	J5	1	E10	2024-04-01	LF	GS	N	1	E10	2024-04-08	0.11525	0.0028305	0.00271894	0.097295	0.060365	20240408 Haiti Cx Plate 1 Columns 6-10	0.0245597	0.0235916	4.22104	2.61887	N	NB10
Carrefour des Peres	19.411	72.205	North	1	L3	1	F6	2024-04-01	LF	SS	N	1	F6	2024-04-08	0.24215	0.003537	0.00780894	0.1623	0.07791	20240408 Haiti Cx Plate 1 Columns 6-10	0.0146066	0.0322483	3.35123	1.60871	N	NB06
Carrefour des Peres	19.411	72.205	North	1	K4	1	F7	2024-04-01	FF	GG	N	1	F7	2024-04-08	0.27125	0.005653	0.00456394	0.08612	0.0531	20240408 Haiti Cx Plate 1 Columns 6-10	0.0208406	0.0168256	1.58747	0.978802	N	NB07
Carrefour des Peres	19.411	72.205	North	1	L4	1	F8	2024-04-01	LL	SS	N	1	F8	2024-04-08	0.5442	0.0064165	0.00624894	0.3254	0.101485	20240408 Haiti Cx Plate 1 Columns 6-10	0.0117907	0.0114828	2.98971	0.932424	N	NB08
Carrefour des Peres	19.411	72.205	North	1	K5	1	F9	2024-04-01	LL	GS	N	1	F9	2024-04-08	0.11135	0.003097	0.00249394	0.15725	0.070875	20240408 Haiti Cx Plate 1 Columns 6-10	0.0278132	0.0223973	7.06107	3.18253	N	NB09
Carrefour des Peres	19.411	72.205	North	1	L5	1	F10	2024-04-01	LL	GG	N	1	F10	2024-04-08	0.72145	0.0089465	0.0179989	0.50215	0.1575	20240408 Haiti Cx Plate 1 Columns 6-10	0.0124007	0.0249483	3.48014	1.09155	N	NB10
Carrefour des Peres	19.411	72.205	North	1	N3	1	G6	2024-04-01	LF	GS	N	1	G6	2024-04-08	0.841	0.0053025	0.00549394	0.1429	0.066115	20240408 Haiti Cx Plate 1 Columns 6-10	0.00630499	0.00653262	0.849584	0.393074	N	NB06
Carrefour des Peres	19.411	72.205	North	1	M4	1	G7	2024-04-01	LF	SS	N	1	G7	2024-04-08	0.2175	0.003314	0.00423394	0.1835	0.08958	20240408 Haiti Cx Plate 1 Columns 6-10	0.0152368	0.0194664	4.21839	2.05931	N	NB07
Carrefour des Peres	19.411	72.205	North	1	N4	1	G8	2024-04-01	LL	SS	N	1	G8	2024-04-08	0.13525	0.0037075	0.00191094	0.03521	0.03707	20240408 Haiti Cx Plate 1 Columns 6-10	0.0274122	0.0141289	1.30166	1.37043	N	NB08
Carrefour des Peres	19.411	72.205	North	1	M5	1	G9	2024-04-01	LL	GG	N	1	G9	2024-04-08	0.14495	0.0023695	0.00597394	0.15085	0.070065	20240408 Haiti Cx Plate 1 Columns 6-10	0.016347	0.0412138	5.20352	2.41687	N	NB09
Carrefour des Peres	19.411	72.205	North	1	N5	1	G10	2024-04-01	LL	GS	N	1	G10	2024-04-08	0.63515	0.006985	0.0106989	0.60815	0.18585	20240408 Haiti Cx Plate 1 Columns 6-10	0.0109974	0.0168447	4.78745	1.46304	N	NB10
Carrefour des Peres	19.411	72.205	North	1	P3	1	H6	2024-04-01	LL	SS	N	1	H6	2024-04-08	0.25615	0.0030155	0.00561394	0.1191	0.066925	20240408 Haiti Cx Plate 1 Columns 6-10	0.0117724	0.0219166	2.32481	1.30636	N	NB06
Carrefour des Peres	19.411	72.205	North	1	O4	1	H7	2024-04-01	LL	GG	N	1	H7	2024-04-08	0.61925	0.0056095	0.00268844	0.18585	0.074015	20240408 Haiti Cx Plate 1 Columns 6-10	0.00905854	0.00434144	1.50061	0.597618	N	NB07
Carrefour des Peres	19.411	72.205	North	1	P4	1	H8	2024-04-01	FF	GG	N	1	H8	2024-04-08	0.15055	0.0033565	0.00428394	0.2417	0.096495	20240408 Haiti Cx Plate 1 Columns 6-10	0.0222949	0.0284552	8.02723	3.20475	N	NB08
Carrefour des Peres	19.411	72.205	North	1	O5	1	H9	2024-04-01	LF	GG	N	1	H9	2024-04-08	0.13805	0.003358	0.00151544	0.04968	0.03905	20240408 Haiti Cx Plate 1 Columns 6-10	0.0243245	0.0109775	1.79935	1.41434	N	NB09
Carrefour des Peres	19.411	72.205	North	1	P5	1	H10	2024-04-01	LL	SS	N	1	H10	2024-04-08	0.5929	0.0069515	0.0277139	0.14273	0.07727	20240408 Haiti Cx Plate 1 Columns 6-10	0.0117246	0.046743	1.20366	0.651628	N	NB10
Plaine-du-Nord	19.4034	72.163	North	1	A7	2	A1	2024-04-01	LF	GS	N	2	A1	2024-04-03	0.35745	0.014355	0.0142179	0.5621	0.48435	20240403 Haiti Cx Plate 2 Columns 1-5	0.0401595	0.0397758	7.86264	6.77507	N	NB11
Plaine-du-Nord	19.4034	72.163	North	1	B7	2	A2	2024-04-01	LL	GS	N	2	A2	2024-04-03	0.59325	0.034995	0.0214629	0.33285	0.1792	20240403 Haiti Cx Plate 2 Columns 1-5	0.0589886	0.0361785	2.80531	1.51032	N	NB12
Plaine-du-Nord	19.4034	72.163	North	1	A8	2	A3	2024-04-01	LL	GS	N	2	A3	2024-04-03	0.51675	0.007294	0.0214629	0.33475	0.1885	20240403 Haiti Cx Plate 2 Columns 1-5	0.0141151	0.0415343	3.23899	1.8239	N	NB13
Plaine-du-Nord	19.4034	72.163	North	1	B8	2	A4	2024-04-01	LL	GS	N	2	A4	2024-04-03	1.066	0.02805	0.0398679	0.38295	0.21555	20240403 Haiti Cx Plate 2 Columns 1-5	0.0263133	0.0373995	1.7962	1.01102	N	NB14
Plaine-du-Nord	19.4034	72.163	North	1	A9	2	A5	2024-04-01	LL	SS	N	2	A5	2024-04-03	0.59275	0.01627	0.0242229	0.27745	0.2152	20240403 Haiti Cx Plate 2 Columns 1-5	0.0274483	0.0408652	2.34036	1.81527	N	NB15
Plaine-du-Nord	19.4034	72.163	North	1	C7	2	B1	2024-04-01	FF	SS	N	2	B1	2024-04-03	0.3906	0.01274	0.0101929	0.23915	0.1711	20240403 Haiti Cx Plate 2 Columns 1-5	0.0326165	0.0260954	3.06132	2.19022	N	NB11
Plaine-du-Nord	19.4034	72.163	North	1	D7	2	B2	2024-04-01	LL	GG	N	2	B2	2024-04-03	0.1513	0.0081735	0.00142087	0.115225	0.05656	20240403 Haiti Cx Plate 2 Columns 1-5	0.0540218	0.00939111	3.80783	1.86913	N	NB12
Plaine-du-Nord	19.4034	72.163	North	1	C8	2	B3	2024-04-01	LL	SS	N	2	B3	2024-04-03	0.1293	0.006324	0.00107687	0.08005	0.05751	20240403 Haiti Cx Plate 2 Columns 1-5	0.0489095	0.0083285	3.09551	2.2239	N	NB13
Plaine-du-Nord	19.4034	72.163	North	1	D8	2	B4	2024-04-01	LL	GS	N	2	B4	2024-04-03	0.6426	0.025205	0.0192929	0.38935	0.2056	20240403 Haiti Cx Plate 2 Columns 1-5	0.0392235	0.0300231	3.02949	1.59975	N	NB14
Plaine-du-Nord	19.4034	72.163	North	1	C9	2	B5	2024-04-01	LF	GG	N	2	B5	2024-04-03	0.95835	0.020815	0.0399429	0.416	0.27895	20240403 Haiti Cx Plate 2 Columns 1-5	0.0217196	0.0416788	2.1704	1.45537	N	NB15
Plaine-du-Nord	19.4034	72.163	North	1	E7	2	C1	2024-04-01	LL	SS	N	2	C1	2024-04-03	0.5433	0.021805	0.0217079	0.27415	0.209	20240403 Haiti Cx Plate 2 Columns 1-5	0.0401344	0.0399556	2.52301	1.92343	N	NB11
Plaine-du-Nord	19.4034	72.163	North	1	F7	2	C2	2024-04-01	FF	SS	N	2	C2	2024-04-03	0.4847	0.0173	0.0178729	0.33005	0.168	20240403 Haiti Cx Plate 2 Columns 1-5	0.0356922	0.0368741	3.40468	1.73303	N	NB12
Plaine-du-Nord	19.4034	72.163	North	1	E8	2	C3	2024-04-01	LF	--	N	2	C3	2024-04-03	0.56165	0.01821	0.0217229	0.19025	0.40115	20240403 Haiti Cx Plate 2 Columns 1-5	0.0324223	0.0386769	1.69367	3.57117	N	NB13
Plaine-du-Nord	19.4034	72.163	North	1	F8	2	C4	2024-04-01	LL	GG	N	2	C4	2024-04-03	0.21555	0.011315	0.00563787	0.107875	0.0603	20240403 Haiti Cx Plate 2 Columns 1-5	0.0524936	0.0261558	2.50232	1.39875	N	NB14
Plaine-du-Nord	19.4034	72.163	North	1	E9	2	C5	2024-04-01	LF	GG	N	2	C5	2024-04-03	0.60465	0.020045	0.0450129	0.3787	0.2744	20240403 Haiti Cx Plate 2 Columns 1-5	0.0331514	0.0744445	3.13156	2.26908	N	NB15
Plaine-du-Nord	19.4034	72.163	North	1	G7	2	D1	2024-04-01	FF	SS	N	2	D1	2024-04-03	0.4322	0.022955	0.0164429	0.35595	0.2728	20240403 Haiti Cx Plate 2 Columns 1-5	0.053112	0.0380446	4.11789	3.15595	N	NB11
Plaine-du-Nord	19.4034	72.163	North	1	H7	2	D2	2024-04-01	FF	GS	N	2	D2	2024-04-03	0.47715	0.03012	0.0259879	0.77035	0.3582	20240403 Haiti Cx Plate 2 Columns 1-5	0.0631248	0.0544648	8.07241	3.75354	N	NB12
Plaine-du-Nord	19.4034	72.163	North	1	G8	2	D3	2024-04-01	LF	GS	N	2	D3	2024-04-03	0.54275	0.03073	0.0222729	0.6384	0.3212	20240403 Haiti Cx Plate 2 Columns 1-5					Y	NB13
Plaine-du-Nord	19.4034	72.163	North	1	H8	2	D4	2024-04-01	LF	GG	N	2	D4	2024-04-03	0.54105	0.018755	0.0270429	0.7431	0.38555	20240403 Haiti Cx Plate 2 Columns 1-5	0.0346641	0.0499822	6.8672	3.56298	N	NB14
Plaine-du-Nord	19.4034	72.163	North	1	G9	2	D5	2024-04-01	LL	GG	N	2	D5	2024-04-03	0.4432	0.013635	0.0193729	0.45145	0.3314	20240403 Haiti Cx Plate 2 Columns 1-5	0.0307649	0.0437114	5.09307	3.73872	N	NB15
Plaine-du-Nord	19.4034	72.163	North	1	I7	2	E1	2024-04-01	LL	SS	N	2	E1	2024-04-03	0.2076	0.009453	0.0121779	0.17755	0.1326	20240403 Haiti Cx Plate 2 Columns 1-5	0.0455347	0.0586603	4.27625	3.19364	N	NB11
Plaine-du-Nord	19.4034	72.163	North	1	J7	2	E2	2024-04-01	LF	GS	N	2	E2	2024-04-03	0.41085	0.01254	0.0180479	0.3088	0.1519	20240403 Haiti Cx Plate 2 Columns 1-5	0.0305221	0.0439281	3.75806	1.84861	N	NB12
Plaine-du-Nord	19.4034	72.163	North	1	I8	2	E3	2024-04-01	LF	GG	N	2	E3	2024-04-03	0.5617	0.01835	0.0216529	0.27245	0.1497	20240403 Haiti Cx Plate 2 Columns 1-5	0.0326687	0.0385488	2.42523	1.33256	N	NB13
Plaine-du-Nord	19.4034	72.163	North	1	J8	2	E4	2024-04-01	LL	SS	N	2	E4	2024-04-03	0.62125	0.027795	0.0274979	0.5425	0.26995	20240403 Haiti Cx Plate 2 Columns 1-5					Y	NB14
Plaine-du-Nord	19.4034	72.163	North	1	I9	2	E5	2024-04-01	LF	GS	N	2	E5	2024-04-03	0.46225	0.01322	0.0156529	0.122955	0.069495	20240403 Haiti Cx Plate 2 Columns 1-5	0.0285992	0.0338624	1.32996	0.751704	N	NB15
Plaine-du-Nord	19.4034	72.163	North	1	K7	2	F1	2024-04-01	LF	GG	N	2	F1	2024-04-03	0.136	0.007056	0.00218287	0.10739	0.08923	20240403 Haiti Cx Plate 2 Columns 1-5	0.0518824	0.0160506	3.94816	3.28051	N	NB11
Plaine-du-Nord	19.4034	72.163	North	1	L7	2	F2	2024-04-01	LL	GG	N	2	F2	2024-04-03	0.423	0.01821	0.0163929	0.15715	0.122	20240403 Haiti Cx Plate 2 Columns 1-5	0.0430496	0.0387538	1.85757	1.44208	N	NB12
Plaine-du-Nord	19.4034	72.163	North	1	K8	2	F3	2024-04-01	LF	SS	N	2	F3	2024-04-03	0.4026	0.002873	0.0294629	0.2704	0.1567	20240403 Haiti Cx Plate 2 Columns 1-5	0.00713612	0.0731815	3.35817	1.9461	N	NB13
Plaine-du-Nord	19.4034	72.163	North	1	L8	2	F4	2024-04-01	LF	GG	Y	2	F4	2024-04-03	0.48855	0.01102	0.0231329	#DIV/0!	1.516	20240403 Haiti Cx Plate 2 Columns 1-5					N	NB14
Plaine-du-Nord	19.4034	72.163	North	1	K9	2	F5	2024-04-01	LF	GG	N	2	F5	2024-04-03	0.54635	0.0081275	0.0201879	0.093005	0.046895	20240403 Haiti Cx Plate 2 Columns 1-5	0.014876	0.0369504	0.851149	0.429166	N	NB15
Plaine-du-Nord	19.4034	72.163	North	1	M7	2	G1	2024-04-01	LL	GS	N	2	G1	2024-04-03	0.2752	0.01977	0.00841788	0.4202	0.267	20240403 Haiti Cx Plate 2 Columns 1-5	0.0718387	0.0305882	7.63445	4.85102	N	NB11
Plaine-du-Nord	19.4034	72.163	North	1	N7	2	G2	2024-04-01	--	SS	N	2	G2	2024-04-03	0.3462	0.017235	0.0155229	0.62505	0.2292	20240403 Haiti Cx Plate 2 Columns 1-5	0.0497834	0.0448379	9.0273	3.31023	N	NB12
Plaine-du-Nord	19.4034	72.163	North	1	M8	2	G3	2024-04-01	LF	--	N	2	G3	2024-04-03	0.30845	0.009649	0.0185779	0.12265	0.07424	20240403 Haiti Cx Plate 2 Columns 1-5	0.0312822	0.0602298	1.98817	1.20344	N	NB13
Plaine-du-Nord	19.4034	72.163	North	1	N8	2	G4	2024-04-01	LF	SS	N	2	G4	2024-04-03	0.3725	0.01392	0.0141979	0.2831	0.1321	20240403 Haiti Cx Plate 2 Columns 1-5	0.0373691	0.0381151	3.8	1.77315	N	NB14
Plaine-du-Nord	19.4034	72.163	North	1	M9	2	G5	2024-04-01	FF	SS	N	2	G5	2024-04-03	0.6205	0.014125	0.00948788	0.4921	0.3092	20240403 Haiti Cx Plate 2 Columns 1-5	0.0227639	0.0152907	3.96535	2.49154	N	NB15
Plaine-du-Nord	19.4034	72.163	North	1	O7	2	H1	2024-04-01	LL	GG	N	2	H1	2024-04-03	0.21525	0.01225	0.0271779	0.42915	0.2431	20240403 Haiti Cx Plate 2 Columns 1-5	0.0569106	0.126262	9.96864	5.64692	N	NB11
Plaine-du-Nord	19.4034	72.163	North	1	P7	2	H2	2024-04-01	LF	GG	N	2	H2	2024-04-03	0.3196	0.015045	0.0152679	0.4226	0.1874	20240403 Haiti Cx Plate 2 Columns 1-5	0.0470745	0.0477718	6.61139	2.93179	N	NB12
Plaine-du-Nord	19.4034	72.163	North	1	O8	2	H3	2024-04-01	LL	GG	N	2	H3	2024-04-03	0.16045	0.01491	0.00717287	0.1329	0.067595	20240403 Haiti Cx Plate 2 Columns 1-5	0.0929261	0.0447047	4.14148	2.10642	N	NB13
Plaine-du-Nord	19.4034	72.163	North	1	P8	2	H4	2024-04-01	LF	SS	N	2	H4	2024-04-03	0.5799	0.01893	0.0227929	0.1277	0.076255	20240403 Haiti Cx Plate 2 Columns 1-5	0.0326436	0.0393048	1.10105	0.657484	N	NB14
Plaine-du-Nord	19.4034	72.163	North	1	O9	2	H5	2024-04-01	LF	GG	N	2	H5	2024-04-03	0.45645	0.013565	0.0284729	0.2552	0.1761	20240403 Haiti Cx Plate 2 Columns 1-5	0.0297185	0.062379	2.79549	1.92902	N	NB15
Limonade	19.402	72.072	North	1	B9	2	A6	2024-04-01	--	GG	N	2	A6	2024-04-04	0.3562	0.0035685	0.0107509	0.0477	0.075825	20240404 Haiti Cx Plate 2 Columns 6-10	0.0100182	0.0301823	0.669568	1.06436	N	NB16
Limonade	19.402	72.072	North	1	A10	2	A7	2024-04-01	--	GG	N	2	A7	2024-04-04	0.3051	0.003506	-0.00331206	0.02561	0.0374	20240404 Haiti Cx Plate 2 Columns 6-10	0.0114913	-0.0108557	0.419698	0.612914	N	NB17
Limonade	19.402	72.072	North	1	B10	2	A8	2024-04-01	FF	SS	N	2	A8	2024-04-04	0.20985	0.002237	-0.00280456	0.03269	0.030805	20240404 Haiti Cx Plate 2 Columns 6-10	0.01066	-0.0133646	0.77889	0.733977	N	NB18
Limonade	19.402	72.072	North	1	A11	2	A9	2024-04-01	LF	GG	N	2	A9	2024-04-04	0.4062	0.0036525	-0.00581756	0.026715	0.03561	20240404 Haiti Cx Plate 2 Columns 6-10	0.00899188	-0.0143219	0.32884	0.438331	N	NB19
Limonade	19.402	72.072	North	1	B11	2	A10	2024-04-01	LL	GG	N	2	A10	2024-04-04	0.1042	0.0056755	-0.00333906	0.02444	0.022415	20240404 Haiti Cx Plate 2 Columns 6-10	0.0544674	-0.0320447	1.17274	1.07558	N	NB20
Limonade	19.402	72.072	North	1	D9	2	B6	2024-04-01	LL	GS	N	2	B6	2024-04-04	0.21035	0.0028195	0.00629594	0.03211	0.04782	20240404 Haiti Cx Plate 2 Columns 6-10	0.0134039	0.0299308	0.763252	1.13668	N	NB16
Limonade	19.402	72.072	North	1	C10	2	B7	2024-04-01	LL	GG	N	2	B7	2024-04-04	0.2858	0.0037365	-0.00194606	0.035095	0.038445	20240404 Haiti Cx Plate 2 Columns 6-10	0.0130738	-0.00680918	0.613978	0.672586	N	NB17
Limonade	19.402	72.072	North	1	D10	2	B8	2024-04-01	LL	SS	N	2	B8	2024-04-04	0.6516	0.004996	-0.00159156	0.038015	0.05002	20240404 Haiti Cx Plate 2 Columns 6-10	0.00766728	-0.00244255	0.291705	0.383824	N	NB18
Limonade	19.402	72.072	North	1	C11	2	B9	2024-04-01	LL	SS	N	2	B9	2024-04-04	0.59405	0.004284	-0.00179756	0.03425	0.040935	20240404 Haiti Cx Plate 2 Columns 6-10	0.00721151	-0.00302594	0.288275	0.344542	N	NB19
Limonade	19.402	72.072	North	1	D11	2	B10	2024-04-01	LL	GS	N	2	B10	2024-04-04	0.27685	0.0090015	-0.00305456	0.060175	0.02901	20240404 Haiti Cx Plate 2 Columns 6-10	0.032514	-0.0110333	1.08678	0.52393	N	NB20
Limonade	19.402	72.072	North	1	F9	2	C6	2024-04-01	LL	GS	N	2	C6	2024-04-04	0.2813	0.0015251	0.0172459	0.02808	0.042095	20240404 Haiti Cx Plate 2 Columns 6-10	0.00542161	0.061308	0.499111	0.748223	N	NB16
Limonade	19.402	72.072	North	1	E10	2	C7	2024-04-01	LF	GG	N	2	C7	2024-04-04	0.3214	0.0041535	-0.00213606	0.052245	0.03798	20240404 Haiti Cx Plate 2 Columns 6-10	0.0129231	-0.00664612	0.812772	0.590853	N	NB17
Limonade	19.402	72.072	North	1	F10	2	C8	2024-04-01	--	GG	N	2	C8	2024-04-04	0.9217	0.004995	-0.00194456	0.041915	0.04041	20240404 Haiti Cx Plate 2 Columns 6-10	0.00541933	-0.00210976	0.227379	0.219214	N	NB18
Limonade	19.402	72.072	North	1	E11	2	C9	2024-04-01	LF	GG	N	2	C9	2024-04-04	0.18185	0.004242	-0.00348206	0.02574	0.037115	20240404 Haiti Cx Plate 2 Columns 6-10	0.0233269	-0.019148	0.707726	1.02048	N	NB19
Limonade	19.402	72.072	North	1	F11	2	C10	2024-04-01	FF	GG	N	2	C10	2024-04-04	0.1247	0.0068895	-0.00330456	0.025025	0.02346	20240404 Haiti Cx Plate 2 Columns 6-10	0.0552486	-0.0265001	1.00341	0.940658	N	NB20
Limonade	19.402	72.072	North	1	H9	2	D6	2024-04-01	LL	GS	N	2	D6	2024-04-04	0.062005	0.0013845	0.00967594	0.029705	0.19212	20240404 Haiti Cx Plate 2 Columns 6-10					N	NB16
Limonade	19.402	72.072	North	1	G10	2	D7	2024-04-01	--	GG	N	2	D7	2024-04-04	0.34475	0.0053515	-0.00218606	0.04614	0.03833	20240404 Haiti Cx Plate 2 Columns 6-10	0.0155228	-0.00634101	0.669181	0.55591	N	NB17
Limonade	19.402	72.072	North	1	H10	2	D8	2024-04-01	--	GG	N	2	D8	2024-04-04	0.2375	0.0035935	-0.00332306	0.028925	0.03526	20240404 Haiti Cx Plate 2 Columns 6-10	0.0151305	-0.0139918	0.608947	0.742316	N	NB18
Limonade	19.402	72.072	North	1	G11	2	D9	2024-04-01	LF	GG	N	2	D9	2024-04-04	0.066225	0.005397	-0.00241906	0.03341	0.04018	20240404 Haiti Cx Plate 2 Columns 6-10					N	NB19
Limonade	19.402	72.072	North	1	H11	2	D10	2024-04-01	LL	GS	N	2	D10	2024-04-04	0.2169	0.0044965	0.00909594	0.20455	0.12545	20240404 Haiti Cx Plate 2 Columns 6-10	0.0207308	0.0419361	4.71531	2.89189	N	NB20
Limonade	19.402	72.072	North	1	J9	2	E6	2024-04-01	LF	GG	N	2	E6	2024-04-04	0.097165	0.003099	0.00952094	0.03594	0.037635	20240404 Haiti Cx Plate 2 Columns 6-10	0.0318942	0.0979873	1.84943	1.93665	N	NB16
Limonade	19.402	72.072	North	1	I10	2	E7	2024-04-01	LL	GG	N	2	E7	2024-04-04	0.14882	0.0037725	-0.00531916	0.031135	0.030225	20240404 Haiti Cx Plate 2 Columns 6-10	0.0253494	-0.0357423	1.04606	1.01549	N	NB17
Limonade	19.402	72.072	North	1	J10	2	E8	2024-04-01	--	--	--	2	E8	2024-04-04	1.024	0.005801	-0.00130056	0.043085	0.058815	20240404 Haiti Cx Plate 2 Columns 6-10					Y	NB18
Limonade	19.402	72.072	North	1	I11	2	E9	2024-04-01	LL	GS	N	2	E9	2024-04-04	0.2106	0.003908	-0.00465606	0.022035	0.039775	20240404 Haiti Cx Plate 2 Columns 6-10	0.0185565	-0.0221086	0.523148	0.944326	N	NB19
Limonade	19.402	72.072	North	1	J11	2	E10	2024-04-01	LL	GS	N	2	E10	2024-04-04	0.3473	0.00517	0.0157959	0.3443	0.19775	20240404 Haiti Cx Plate 2 Columns 6-10	0.0148863	0.0454821	4.95681	2.84696	N	NB20
Limonade	19.402	72.072	North	1	L9	2	F6	2024-04-01	LL	GG	N	2	F6	2024-04-04	0.3085	0.004312	-0.000219062	0.04354	0.041745	20240404 Haiti Cx Plate 2 Columns 6-10	0.0139773	-0.000710089	0.705673	0.67658	N	NB16
Limonade	19.402	72.072	North	1	K10	2	F7	2024-04-01	LL	GG	N	2	F7	2024-04-04	0.21	0.0033875	-0.00308656	0.026975	0.03121	20240404 Haiti Cx Plate 2 Columns 6-10	0.016131	-0.0146979	0.642262	0.743095	N	NB17
Limonade	19.402	72.072	North	1	L10	2	F8	2024-04-01	LL	SS	N	2	F8	2024-04-04	0.16505	0.0021575	-0.00759356	0.033605	0.09601	20240404 Haiti Cx Plate 2 Columns 6-10	0.0130718	-0.0460076	1.01802	2.90851	N	NB18
Limonade	19.402	72.072	North	1	K11	2	F9	2024-04-01	LL	SS	N	2	F9	2024-04-04	0.2977	0.0048615	-0.00180906	0.02652	0.03451	20240404 Haiti Cx Plate 2 Columns 6-10	0.0163302	-0.0060768	0.445415	0.57961	N	NB19
Limonade	19.402	72.072	North	1	L11	2	F10	2024-04-01	LF	GG	N	2	F10	2024-04-04	0.1817	0.0035325	0.00766094	0.083235	0.0517	20240404 Haiti Cx Plate 2 Columns 6-10	0.0194414	0.0421626	2.29045	1.42267	N	NB20
Limonade	19.402	72.072	North	1	N9	2	G6	2024-04-01	--	SS	N	2	G6	2024-04-04	0.91295	0.006008	0.00708594	0.034445	0.102635	20240404 Haiti Cx Plate 2 Columns 6-10	0.00658086	0.00776158	0.188647	0.562106	N	NB16
Limonade	19.402	72.072	North	1	M10	2	G7	2024-04-01	--	--	N	2	G7	2024-04-04	0.4717	0.005355	-0.0107081	0.033475	0.03891	20240404 Haiti Cx Plate 2 Columns 6-10	0.0113526	-0.022701	0.354834	0.412444	N	NB17
Limonade	19.402	72.072	North	1	N10	2	G8	2024-04-01	--	GS	N	2	G8	2024-04-04	0.36715	0.0036215	-0.00222456	0.026715	0.06292	20240404 Haiti Cx Plate 2 Columns 6-10	0.00986382	-0.006059	0.363816	0.85687	N	NB18
Limonade	19.402	72.072	North	1	M11	2	G9	2024-04-01	FF	--	N	2	G9	2024-04-04	0.26415	0.0047765	-0.00256006	0.02613	0.031095	20240404 Haiti Cx Plate 2 Columns 6-10	0.0180825	-0.0096917	0.494605	0.588586	N	NB19
Limonade	19.402	72.072	North	1	N11	2	G10	2024-04-01	LF	GG	N	2	G10	2024-04-04	0.5353	0.0066565	0.0138659	0.25525	0.14745	20240404 Haiti Cx Plate 2 Columns 6-10	0.0124351	0.0259031	2.38418	1.37727	N	NB20
Limonade	19.402	72.072	North	1	P9	2	H6	2024-04-01	LL	GG	N	2	H6	2024-04-04	0.4458	0.003775	0.0190859	0.04289	0.064715	20240404 Haiti Cx Plate 2 Columns 6-10	0.00846792	0.0428128	0.481045	0.72583	N	NB16
Limonade	19.402	72.072	North	1	O10	2	H7	2024-04-01	--	GS	N	2	H7	2024-04-04	0.3651	0.004936	-0.00317156	0.049	0.04296	20240404 Haiti Cx Plate 2 Columns 6-10	0.0135196	-0.00868683	0.671049	0.588332	N	NB17
Limonade	19.402	72.072	North	1	P10	2	H8	2024-04-01	FF	GG	N	2	H8	2024-04-04	0.19835	0.0029825	-0.00301306	0.025285	0.039545	20240404 Haiti Cx Plate 2 Columns 6-10	0.0150366	-0.0151906	0.637383	0.996849	N	NB18
Limonade	19.402	72.072	North	1	O11	2	H9	2024-04-01	FF	GG	N	2	H9	2024-04-04	0.74785	0.00709	-0.00134356	0.035875	0.037	20240404 Haiti Cx Plate 2 Columns 6-10	0.00948051	-0.00179657	0.239854	0.247376	N	NB19
Limonade	19.402	72.072	North	1	P11	2	H10	2024-04-01	LF	SS	N	2	H10	2024-04-04	0.39625	0.007785	0.00973594	0.20055	0.11605	20240404 Haiti Cx Plate 2 Columns 6-10	0.0196467	0.0245702	2.5306	1.46435	N	NB20
Haute Limbe	19.706	72.403	North	1	B15	3	A6	2024-04-01	LL	SS	N	3	A6	2024-04-11	0.2168	0.0091375	0.00537769	0.49665	0.44785	20240411 Haiti Cx Plate 3 Columns 6-10	0.0421471	0.0248048	2.29082	2.06573	N	NB26
Haute Limbe	19.706	72.403	North	1	A16	3	A7	2024-04-01	LF	SS	N	3	A7	2024-04-11	0.18325	0.008944	0.0127727	0.6636	0.4676	20240411 Haiti Cx Plate 3 Columns 6-10	0.0488076	0.0697009	3.62128	2.55171	N	NB27
Haute Limbe	19.706	72.403	North	1	B16	3	A8	2024-04-01	LF	GG	N	3	A8	2024-04-11	0.17505	0.0068875	0.00638769	0.1975	0.1523	20240411 Haiti Cx Plate 3 Columns 6-10	0.0393459	0.0364906	1.12825	0.870037	N	NB28
Haute Limbe	19.706	72.403	North	1	A17	3	A9	2024-04-01	LL	GS	N	3	A9	2024-04-11	0.2577	0.0059185	0.0125477	0.4194	0.22595	20240411 Haiti Cx Plate 3 Columns 6-10	0.0229666	0.0486911	1.62747	0.876795	N	NB29
Haute Limbe	19.706	72.403	North	1	B17	3	A10	2024-04-01	LL	GG	N	3	A10	2024-04-11	0.18645	0.0055055	0.00631269	0.25125	0.1897	20240411 Haiti Cx Plate 3 Columns 6-10	0.029528	0.0338573	1.34755	1.01743	N	NB30
Haute Limbe	19.706	72.403	North	1	D15	3	B6	2024-04-01	LF	GG	N	3	B6	2024-04-11	0.1833	0.0064305	0.00759269	0.9003	0.7026	20240411 Haiti Cx Plate 3 Columns 6-10	0.0350818	0.0414222	4.91162	3.83306	N	NB26
Haute Limbe	19.706	72.403	North	1	C16	3	B7	2024-04-01	LF	GG	N	3	B7	2024-04-11	0.2219	0.007592	0.0102177	0.3447	0.28375	20240411 Haiti Cx Plate 3 Columns 6-10	0.0342136	0.0460464	1.5534	1.27873	N	NB27
Haute Limbe	19.706	72.403	North	1	D16	3	B8	2024-04-01	FF	GG	N	3	B8	2024-04-11	0.12195	0.006014	0.00246269	0.13575	0.12575	20240411 Haiti Cx Plate 3 Columns 6-10	0.0493153	0.0201942	1.11316	1.03116	N	NB28
Haute Limbe	19.706	72.403	North	1	C17	3	B9	2024-04-01	LF	GG	N	3	B9	2024-04-11	0.23495	0.0075525	0.0165877	1.2555	0.541	20240411 Haiti Cx Plate 3 Columns 6-10	0.0321451	0.0706009	5.34369	2.30262	N	NB29
Haute Limbe	19.706	72.403	North	1	D17	3	B10	2024-04-01	LF	GG	N	3	B10	2024-04-11	0.3377	0.009404	0.0216877	1.611	0.85705	20240411 Haiti Cx Plate 3 Columns 6-10	0.0278472	0.0642218	4.77051	2.5379	N	NB30
Haute Limbe	19.706	72.403	North	1	F15	3	C6	2024-04-01	LF	GG	N	3	C6	2024-04-11	0.21185	0.006368	0.00604269	0.89315	0.69145	20240411 Haiti Cx Plate 3 Columns 6-10	0.030059	0.0285234	4.21595	3.26387	N	NB26
Haute Limbe	19.706	72.403	North	1	E16	3	C7	2024-04-01	LF	GG	N	3	C7	2024-04-11	0.17015	0.007185	0.00492769	0.24195	0.18615	20240411 Haiti Cx Plate 3 Columns 6-10	0.0422274	0.0289608	1.42198	1.09403	N	NB27
Haute Limbe	19.706	72.403	North	1	F16	3	C8	2024-04-01	LL	GS	N	3	C8	2024-04-11	0.2634	0.006219	0.0167127	1.2175	0.871	20240411 Haiti Cx Plate 3 Columns 6-10	0.0236105	0.0634498	4.62225	3.30676	N	NB28
Haute Limbe	19.706	72.403	North	1	E17	3	C9	2024-04-01	LL	GG	N	3	C9	2024-04-11	0.19945	0.0072655	0.0101427	0.55395	0.3442	20240411 Haiti Cx Plate 3 Columns 6-10	0.0364277	0.0508533	2.77739	1.72575	N	NB29
Haute Limbe	19.706	72.403	North	1	F17	3	C10	2024-04-01	FF	GG	N	3	C10	2024-04-11	0.22385	0.006722	0.0116777	0.71125	0.6052	20240411 Haiti Cx Plate 3 Columns 6-10	0.030029	0.0521675	3.17735	2.7036	N	NB30
Haute Limbe	19.706	72.403	North	1	H15	3	D6	2024-04-01	FF	GS	N	3	D6	2024-04-11	0.29445	0.006576	0.0130927	1.0515	0.86635	20240411 Haiti Cx Plate 3 Columns 6-10	0.0223332	0.0444649	3.57106	2.94227	N	NB26
Haute Limbe	19.706	72.403	North	1	G16	3	D7	2024-04-01	FF	GS	N	3	D7	2024-04-11	0.12325	0.0077375	0.00374269	0.22625	0.23715	20240411 Haiti Cx Plate 3 Columns 6-10	0.0627789	0.0303666	1.8357	1.92414	N	NB27
Haute Limbe	19.706	72.403	North	1	H16	3	D8	2024-04-01	LF	SS	N	3	D8	2024-04-11	0.082545	0.004534	0.00200769	0.12035	0.12025	20240411 Haiti Cx Plate 3 Columns 6-10	0.0549276	0.0243223	1.45799	1.45678	N	NB28
Haute Limbe	19.706	72.403	North	1	G17	3	D9	2024-04-01	LL	GS	N	3	D9	2024-04-11	0.38155	0.010245	0.0217777	1.4	0.7892	20240411 Haiti Cx Plate 3 Columns 6-10	0.026851	0.0570769	3.66924	2.06841	N	NB29
Haute Limbe	19.706	72.403	North	1	H17	3	D10	2024-04-01	FF	GG	N	3	D10	2024-04-11	0.2265	0.0052525	0.0153377	0.39785	0.24395	20240411 Haiti Cx Plate 3 Columns 6-10	0.0231898	0.0677161	1.75651	1.07704	N	NB30
Haute Limbe	19.706	72.403	North	1	J15	3	E6	2024-04-01	LF	GG	--	3	E6	2024-04-11	0.1907	0.0090085	0.00446769	0.25145	0.22695	20240411 Haiti Cx Plate 3 Columns 6-10	0.0472391	0.0234278	1.31856	1.19009	N	NB26
Haute Limbe	19.706	72.403	North	1	I16	3	E7	2024-04-01	LL	GG	N	3	E7	2024-04-11	0.21585	0.008166	0.00713769	0.21915	0.17855	20240411 Haiti Cx Plate 3 Columns 6-10	0.0378318	0.0330678	1.01529	0.827195	N	NB27
Haute Limbe	19.706	72.403	North	1	J16	3	E8	2024-04-01	LL	GS	N	3	E8	2024-04-11	0.17505	0.0073135	0.00352769	0.23215	0.1909	20240411 Haiti Cx Plate 3 Columns 6-10	0.0417795	0.0201525	1.32619	1.09055	N	NB28
Haute Limbe	19.706	72.403	North	1	I17	3	E9	2024-04-01	LF	GG	N	3	E9	2024-04-11	0.17565	0.007537	0.0118777	0.5852	0.3006	20240411 Haiti Cx Plate 3 Columns 6-10	0.0429092	0.0676213	3.33163	1.71136	N	NB29
Haute Limbe	19.706	72.403	North	1	J17	3	E10	2024-04-01	FF	GG	N	3	E10	2024-04-11	0.18694	0.009582	0.0241127	0.63605	0.529	20240411 Haiti Cx Plate 3 Columns 6-10	0.0512571	0.128986	3.40243	2.82978	N	NB30
Haute Limbe	19.706	72.403	North	1	L15	3	F6	2024-04-01	LL	GG	N	3	F6	2024-04-11	0.1983	0.007592	0.00722769	0.5583	0.50565	20240411 Haiti Cx Plate 3 Columns 6-10	0.0382854	0.0364482	2.81543	2.54992	N	NB26
Haute Limbe	19.706	72.403	North	1	K16	3	F7	2024-04-01	LL	GG	N	3	F7	2024-04-11	0.22885	0.008155	0.0128027	1.202	0.9325	20240411 Haiti Cx Plate 3 Columns 6-10	0.0356347	0.0559436	5.25235	4.07472	N	NB27
Haute Limbe	19.706	72.403	North	1	L16	3	F8	2024-04-01	LF	GG	N	3	F8	2024-04-11	0.1823	0.006202	0.0119027	0.30155	0.25245	20240411 Haiti Cx Plate 3 Columns 6-10	0.0340208	0.0652918	1.65414	1.38481	N	NB28
Haute Limbe	19.706	72.403	North	1	K17	3	F9	2024-04-01	LL	GG	--	3	F9	2024-04-11	0.0063775	0.002453	-0.000281313	0.02144	0.062155	20240411 Haiti Cx Plate 3 Columns 6-10					N	NB29
Haute Limbe	19.706	72.403	North	1	L17	3	F10	2024-04-01	LF	GG	--	3	F10	2024-04-11	0.2333	0.0049245	0.0128077	1.216	0.72985	20240411 Haiti Cx Plate 3 Columns 6-10	0.021108	0.0548979	5.21217	3.12838	N	NB30
Haute Limbe	19.706	72.403	North	1	N15	3	G6	2024-04-01	LF	SS	N	3	G6	2024-04-11	0.17875	0.007773	0.00660269	0.5402	0.45845	20240411 Haiti Cx Plate 3 Columns 6-10	0.0434853	0.0369381	3.0221	2.56476	N	NB26
Haute Limbe	19.706	72.403	North	1	M16	3	G7	2024-04-01	LF	GG	N	3	G7	2024-04-11	0.1566	0.007303	0.00731269	0.1867	0.1768	20240411 Haiti Cx Plate 3 Columns 6-10	0.0466347	0.0466966	1.19221	1.12899	N	NB27
Haute Limbe	19.706	72.403	North	1	N16	3	G8	2024-04-01	LL	GG	N	3	G8	2024-04-11	0.18015	0.0059425	0.00785269	0.2701	0.2367	20240411 Haiti Cx Plate 3 Columns 6-10	0.0329864	0.0435897	1.49931	1.31391	N	NB28
Haute Limbe	19.706	72.403	North	1	M17	3	G9	2024-04-01	LL	GG	N	3	G9	2024-04-11	0.14485	0.006295	0.00529769	0.2094	0.15505	20240411 Haiti Cx Plate 3 Columns 6-10	0.0434588	0.0365736	1.44563	1.07042	N	NB29
Haute Limbe	19.706	72.403	North	1	N17	3	G10	2024-04-01	FF	GG	N	3	G10	2024-04-11	0.19125	0.0067585	0.0106827	0.4115	0.3047	20240411 Haiti Cx Plate 3 Columns 6-10	0.0353386	0.0558572	2.15163	1.5932	N	NB30
Haute Limbe	19.706	72.403	North	1	P15	3	H6	2024-04-01	LF	GS	N	3	H6	2024-04-11	0.17325	0.0057155	0.0100127	0.41985	0.3919	20240411 Haiti Cx Plate 3 Columns 6-10	0.0329899	0.0577933	2.42338	2.26205	N	NB26
Haute Limbe	19.706	72.403	North	1	O16	3	H7	2024-04-01	LF	GG	N	3	H7	2024-04-11	0.1643	0.006591	0.00559769	0.82015	0.6097	20240411 Haiti Cx Plate 3 Columns 6-10	0.0401156	0.0340699	4.99178	3.71089	N	NB27
Haute Limbe	19.706	72.403	North	1	P16	3	H8	2024-04-01	LL	GG	N	3	H8	2024-04-11	0.2208	0.0080795	0.00892269	0.39365	0.30225	20240411 Haiti Cx Plate 3 Columns 6-10	0.0365919	0.0404107	1.78284	1.36889	N	NB28
Haute Limbe	19.706	72.403	North	1	O17	3	H9	2024-04-01	LF	SS	N	3	H9	2024-04-11	0.2091	0.0066965	0.00927769	0.3294	0.23125	20240411 Haiti Cx Plate 3 Columns 6-10	0.0320253	0.0443696	1.57532	1.10593	N	NB29
Haute Limbe	19.706	72.403	North	1	P17	3	H10	2024-04-01	LF	GS	N	3	H10	2024-04-11	0.22455	0.005751	0.0164527	0.4705	0.37725	20240411 Haiti Cx Plate 3 Columns 6-10	0.0256112	0.0732696	2.0953	1.68003	N	NB30
Royan	19.667	72.267	North	1	A19	4	A1	2024-04-01	FF	GG	N	4	A1	2024-04-10	0.284	0.006677	0.00901119	0.40505	0.195	20240410 Haiti Cx Plate 4 Columns 1-5	0.0235106	0.0317295	7.13116	3.4331	N	NB31
Royan	19.667	72.267	North	1	B19	4	A2	2024-04-01	LF	GG	N	4	A2	2024-04-10	0.3714	0.0087875	0.00727619	0.381	0.15415	20240410 Haiti Cx Plate 4 Columns 1-5	0.0236605	0.0195912	5.12924	2.07526	N	NB32
Royan	19.667	72.267	North	1	A20	4	A3	2024-04-01	LF	GG	N	4	A3	2024-04-10	0.43855	0.0099275	0.00846619	0.30175	0.12295	20240410 Haiti Cx Plate 4 Columns 1-5	0.0226371	0.019305	3.44031	1.40178	N	NB33
Royan	19.667	72.267	North	1	B20	4	A4	2024-04-01	FF	GG	N	4	A4	2024-04-10	0.75335	0.007108	0.00750119	0.36235	0.1385	20240410 Haiti Cx Plate 4 Columns 1-5	0.00943519	0.00995711	2.40492	0.919227	N	NB34
Royan	19.667	72.267	North	1	A21	4	A5	2024-04-01	LF	GG	N	4	A5	2024-04-10	0.426	0.009085	0.00492619	0.3634	0.1464	20240410 Haiti Cx Plate 4 Columns 1-5	0.0213263	0.0115638	4.26526	1.71831	N	NB45
Royan	19.667	72.267	North	1	C19	4	B1	2024-04-01	LL	SS	N	4	B1	2024-04-10	1.08485	0.0085395	0.00866619	0.38595	0.2377	20240410 Haiti Cx Plate 4 Columns 1-5	0.0078716	0.00798837	1.77882	1.09554	N	NB31
Royan	19.667	72.267	North	1	D19	4	B2	2024-04-01	LF	GG	N	4	B2	2024-04-10	0.24305	0.0059695	0.00294669	0.40945	0.149	20240410 Haiti Cx Plate 4 Columns 1-5	0.0245608	0.0121238	8.42316	3.06521	N	NB32
Royan	19.667	72.267	North	1	C20	4	B3	2024-04-01	LF	GG	N	4	B3	2024-04-10	0.39575	0.008888	0.00329419	0.37365	0.14635	20240410 Haiti Cx Plate 4 Columns 1-5	0.0224586	0.00832391	4.72078	1.84902	N	NB33
Royan	19.667	72.267	North	1	D20	4	B4	2024-04-01	LF	GG	N	4	B4	2024-04-10	0.4333	0.0076345	0.0114462	0.27105	0.09742	20240410 Haiti Cx Plate 4 Columns 1-5	0.0176194	0.0264163	3.12774	1.12416	N	NB34
Royan	19.667	72.267	North	1	C21	4	B5	2024-04-01	LL	GG	N	4	B5	2024-04-10	0.3995	0.006149	0.00595119	0.29605	0.105405	20240410 Haiti Cx Plate 4 Columns 1-5	0.0153917	0.0148966	3.70526	1.31921	N	NB45
Royan	19.667	72.267	North	1	E19	4	C1	2024-04-01	LL	GG	N	4	C1	2024-04-10	0.3154	0.008651	0.00592119	0.3418	0.1542	20240410 Haiti Cx Plate 4 Columns 1-5	0.0274287	0.0187736	5.41852	2.44451	N	NB31
Royan	19.667	72.267	North	1	F19	4	C2	2024-04-01	--	--	Y	4	C2	2024-04-10	0.28155	0.0083705	0.00576119	#DIV/0!	1.4445	20240410 Haiti Cx Plate 4 Columns 1-5					N	NB32
Royan	19.667	72.267	North	1	E20	4	C3	2024-04-01	LL	GG	N	4	C3	2024-04-10	0.4365	0.01182	0.00497619	0.34885	0.105305	20240410 Haiti Cx Plate 4 Columns 1-5	0.027079	0.0114002	3.99599	1.20624	N	NB33
Royan	19.667	72.267	North	1	F20	4	C4	2024-04-01	FF	SS	N	4	C4	2024-04-10	0.48115	0.0103305	0.00769619	0.2961	0.1348	20240410 Haiti Cx Plate 4 Columns 1-5	0.0214704	0.0159954	3.077	1.40081	N	NB34
Royan	19.667	72.267	North	1	E21	4	C5	2024-04-01	LL	SS	N	4	C5	2024-04-10	0.38345	0.00704	0.00343619	0.27935	0.099735	20240410 Haiti Cx Plate 4 Columns 1-5	0.0183596	0.00896124	3.64259	1.3005	N	NB45
Royan	19.667	72.267	North	1	G19	4	D1	2024-04-01	LL	GG	N	4	D1	2024-04-10	0.40845	0.01118	0.00670119	0.3018	0.15385	20240410 Haiti Cx Plate 4 Columns 1-5	0.0273718	0.0164064	3.69445	1.88334	N	NB31
Royan	19.667	72.267	North	1	H19	4	D2	2024-04-01	LL	SS	N	4	D2	2024-04-10	0.454	0.0110035	0.00765619	0.31555	0.11425	20240410 Haiti Cx Plate 4 Columns 1-5	0.0242368	0.0168638	3.47522	1.25826	N	NB32
Royan	19.667	72.267	North	1	G20	4	D3	2024-04-01	LF	GG	N	4	D3	2024-04-10	0.48695	0.011345	0.0106262	0.53635	0.2989	20240410 Haiti Cx Plate 4 Columns 1-5	0.0232981	0.0218219	5.50724	3.0691	N	NB33
Royan	19.667	72.267	North	1	H20	4	D4	2024-04-01	FF	GG	N	4	D4	2024-04-10	0.7501	0.0114	0.0169912	0.44495	0.19415	20240410 Haiti Cx Plate 4 Columns 1-5	0.015198	0.0226519	2.96594	1.29416	N	NB34
Royan	19.667	72.267	North	1	G21	4	D5	2024-04-01	FF	GG	--	4	D5	2024-04-10	0.2452	0.006197	0.00397319	0.25555	0.07024	20240410 Haiti Cx Plate 4 Columns 1-5	0.0252732	0.0162039	5.21105	1.4323	N	NB45
Royan	19.667	72.267	North	1	I19	4	E1	2024-04-01	FF	GS	N	4	E1	2024-04-10	0.2784	0.01251	0.00515119	0.27395	0.0931	20240410 Haiti Cx Plate 4 Columns 1-5	0.0449353	0.0185028	4.92008	1.67205	N	NB31
Royan	19.667	72.267	North	1	J19	4	E2	2024-04-01	LF	GG	N	4	E2	2024-04-10	0.4109	0.012315	0.00718619	0.36665	0.1742	20240410 Haiti Cx Plate 4 Columns 1-5	0.0299708	0.0174889	4.46155	2.11974	N	NB32
Royan	19.667	72.267	North	1	I20	4	E3	2024-04-01	FF	GG	Y	4	E3	2024-04-10	0.4187	0.0066385	0.0176312	0.314	0.14285	20240410 Haiti Cx Plate 4 Columns 1-5					N	NB33
Royan	19.667	72.267	North	1	J20	4	E4	2024-04-01	LL	GG	N	4	E4	2024-04-10	0.4746	0.0097785	0.00855119	0.27135	0.087445	20240410 Haiti Cx Plate 4 Columns 1-5	0.0206037	0.0180177	2.85872	0.921249	N	NB34
Royan	19.667	72.267	North	1	I21	4	E5	2024-04-01	LL	GG	N	4	E5	2024-04-10	0.41435	0.005449	0.00759119	0.36145	0.13955	20240410 Haiti Cx Plate 4 Columns 1-5	0.0131507	0.0183207	4.36165	1.68396	N	NB45
Royan	19.667	72.267	North	1	K19	4	F1	2024-04-01	FF	SS	--	4	F1	2024-04-10	0.57695	0.0106525	0.00779119	0.43535	0.19485	20240410 Haiti Cx Plate 4 Columns 1-5	0.0184635	0.0135041	3.77286	1.68862	N	NB31
Royan	19.667	72.267	North	1	L19	4	F2	2024-04-01	LF	GG	--	4	F2	2024-04-10	0.27675	0.010715	0.00645619	0.27035	0.093175	20240410 Haiti Cx Plate 4 Columns 1-5	0.0387173	0.0233286	4.88437	1.68338	N	NB32
Royan	19.667	72.267	North	1	K20	4	F3	2024-04-01	LL	SS	N	4	F3	2024-04-10	0.5763	0.0071885	0.00725619	0.30775	0.1021	20240410 Haiti Cx Plate 4 Columns 1-5	0.0124735	0.012591	2.67005	0.885823	N	NB33
Royan	19.667	72.267	North	1	L20	4	F4	2024-04-01	LL	GG	--	4	F4	2024-04-10	0.50895	0.007235	0.00667119	0.3918	0.1334	20240410 Haiti Cx Plate 4 Columns 1-5	0.0142155	0.0131077	3.8491	1.31054	N	NB34
Royan	19.667	72.267	North	1	K21	4	F5	2024-04-01	LF	GS	N	4	F5	2024-04-10	0.5204	0.007875	0.0111062	0.39835	0.19875	20240410 Haiti Cx Plate 4 Columns 1-5	0.0151326	0.0213416	3.82734	1.90959	N	NB45
Royan	19.667	72.267	North	1	M19	4	G1	2024-04-01	FF	SS	N	4	G1	2024-04-10	0.6447	0.01169	0.00862119	0.361	0.1597	20240410 Haiti Cx Plate 4 Columns 1-5	0.0181325	0.0133724	2.79975	1.23856	N	NB31
Royan	19.667	72.267	North	1	N19	4	G2	2024-04-01	LL	GG	N	4	G2	2024-04-10	0.225	0.007988	0.00161269	0.2528	0.093255	20240410 Haiti Cx Plate 4 Columns 1-5	0.0355022	0.0071675	5.61778	2.07233	N	NB32
Royan	19.667	72.267	North	1	M20	4	G3	2024-04-01	LF	GG	N	4	G3	2024-04-10	0.4336	0.012995	0.00366119	0.3276	0.11185	20240410 Haiti Cx Plate 4 Columns 1-5	0.02997	0.0084437	3.77768	1.28978	N	NB33
Royan	19.667	72.267	North	1	N20	4	G4	2024-04-01	LL	SS	N	4	G4	2024-04-10	0.3464	0.0084295	0.00642119	0.33495	0.1853	20240410 Haiti Cx Plate 4 Columns 1-5	0.0243346	0.0185369	4.83473	2.67465	N	NB34
Royan	19.667	72.267	North	1	M21	4	G5	2024-04-01	LL	GG	N	4	G5	2024-04-10	0.42815	0.0082435	0.00864619	0.2575	0.082905	20240410 Haiti Cx Plate 4 Columns 1-5	0.0192538	0.0201943	3.00712	0.968177	N	NB45
Royan	19.667	72.267	North	1	O19	4	H1	2024-04-01	LL	SS	N	4	H1	2024-04-10	0.55395	0.01501	0.0164312	0.36565	0.17645	20240410 Haiti Cx Plate 4 Columns 1-5	0.0270963	0.0296619	3.30039	1.59265	N	NB31
Royan	19.667	72.267	North	1	P19	4	H2	2024-04-01	FF	GG	N	4	H2	2024-04-10	0.55045	0.011565	0.00565619	0.28325	0.091685	20240410 Haiti Cx Plate 4 Columns 1-5	0.0210101	0.0102756	2.57289	0.832819	N	NB32
Royan	19.667	72.267	North	1	O20	4	H3	2024-04-01	LF	GG	N	4	H3	2024-04-10	0.49425	0.013055	0.00837119	0.40375	0.20635	20240410 Haiti Cx Plate 4 Columns 1-5	0.0264138	0.0169372	4.08447	2.08751	N	NB33
Royan	19.667	72.267	North	1	P20	4	H4	2024-04-01	FF	GG	N	4	H4	2024-04-10	0.43385	0.012505	0.00695619	0.32155	0.1192	20240410 Haiti Cx Plate 4 Columns 1-5	0.0288233	0.0160336	3.70577	1.37375	N	NB34
Royan	19.667	72.267	North	1	O21	4	H5	2024-04-01	LF	GS	N	4	H5	2024-04-10	0.4864	0.01068	0.00918119	0.36245	0.14455	20240410 Haiti Cx Plate 4 Columns 1-5	0.0219572	0.0188758	3.72584	1.48592	N	NB45
Duperier	19.675	72.286	North	1	B21	4	A6	2024-04-01	LF	GG	N	4	A6	2024-04-10	0.1088	0.007196	0.000693375	0.27945	0.1126	20240410 Haiti Cx Plate 4 Columns 6-10	0.0661397	0.00637293	12.8424	5.17463	N	NB36
Duperier	19.675	72.286	North	1	A22	4	A7	2024-04-01	LL	GG	N	4	A7	2024-04-10	0.37345	0.0098295	0.00699837	0.31605	0.127	20240410 Haiti Cx Plate 4 Columns 6-10	0.0263208	0.0187398	4.23149	1.70036	N	NB37
Duperier	19.675	72.286	North	1	B22	4	A8	2024-04-01	LF	GG	N	4	A8	2024-04-10	0.2695	0.01137	0.00688337	0.3644	0.2005	20240410 Haiti Cx Plate 4 Columns 6-10	0.0421892	0.0255413	6.76067	3.71985	N	NB38
Duperier	19.675	72.286	North	1	A23	4	A9	2024-04-01	LF	GG	N	4	A9	2024-04-10	0.36755	0.012105	0.0104734	0.43615	0.26085	20240410 Haiti Cx Plate 4 Columns 6-10	0.0329343	0.0284951	5.93321	3.5485	N	NB39
Duperier	19.675	72.286	North	1	D21	4	B6	2024-04-01	LF	GG	N	4	B6	2024-04-10	0.4788	0.0069565	0.00559838	0.3076	0.1092	20240410 Haiti Cx Plate 4 Columns 6-10	0.014529	0.0116925	3.2122	1.14035	N	NB36
Duperier	19.675	72.286	North	1	C22	4	B7	2024-04-01	LF	GG	N	4	B7	2024-04-10	0.42305	0.010106	0.00690337	0.3578	0.1474	20240410 Haiti Cx Plate 4 Columns 6-10	0.0238884	0.0163181	4.22881	1.74211	N	NB37
Duperier	19.675	72.286	North	1	D22	4	B8	2024-04-01	LF	GG	N	4	B8	2024-04-10	0.49335	0.0069935	0.0126234	0.36395	0.13285	20240410 Haiti Cx Plate 4 Columns 6-10	0.0141755	0.0255871	3.68856	1.34641	N	NB38
Duperier	19.675	72.286	North	1	C23	4	B9	2024-04-01	LL	SS	N	4	B9	2024-04-10	0.2699	0.008353	0.00756838	0.3373	0.1822	20240410 Haiti Cx Plate 4 Columns 6-10	0.0309485	0.0280414	6.24861	3.37532	N	NB39
Duperier	19.675	72.286	North	1	F21	4	C6	2024-04-01	LL	GG	N	4	C6	2024-04-10	0.29	0.01234	0.00641338	0.3805	0.2179	20240410 Haiti Cx Plate 4 Columns 6-10	0.0425517	0.0221151	6.56034	3.7569	N	NB36
Duperier	19.675	72.286	North	1	E22	4	C7	2024-04-01	LL	GG	N	4	C7	2024-04-10	0.41515	0.010685	0.00519338	0.31965	0.1403	20240410 Haiti Cx Plate 4 Columns 6-10	0.0257377	0.0125096	3.84981	1.68975	N	NB37
Duperier	19.675	72.286	North	1	F22	4	C8	2024-04-01	LL	GG	N	4	C8	2024-04-10	0.3047	0.005495	0.00502837	0.2796	0.084125	20240410 Haiti Cx Plate 4 Columns 6-10	0.0180341	0.0165027	4.58812	1.38046	N	NB38
Duperier	19.675	72.286	North	1	E23	4	C9	2024-04-01	LF	SS	N	4	C9	2024-04-10	0.3889	0.0083215	0.0120234	0.28305	0.1055	20240410 Haiti Cx Plate 4 Columns 6-10	0.0213975	0.0309164	3.63911	1.35639	N	NB39
Duperier	19.675	72.286	North	1	H21	4	D6	2024-04-01	LF	GG	N	4	D6	2024-04-10	0.35735	0.01229	0.00719338	0.3101	0.1353	20240410 Haiti Cx Plate 4 Columns 6-10	0.0343921	0.0201298	4.33888	1.8931	N	NB36
Duperier	19.675	72.286	North	1	G22	4	D7	2024-04-01	LL	GG	N	4	D7	2024-04-10	0.3603	0.0098705	0.00244737	0.3002	0.1273	20240410 Haiti Cx Plate 4 Columns 6-10	0.0273952	0.0067926	4.16597	1.76658	N	NB37
Duperier	19.675	72.286	North	1	H22	4	D8	2024-04-01	LF	GG	N	4	D8	2024-04-10	0.28105	0.006536	0.00869837	0.3052	0.14325	20240410 Haiti Cx Plate 4 Columns 6-10	0.0232556	0.0309496	5.42964	2.54848	N	NB38
Duperier	19.675	72.286	North	1	G23	4	D9	2024-04-01	LF	SS	N	4	D9	2024-04-10	0.264	0.006272	0.00479338	0.32365	0.1616	20240410 Haiti Cx Plate 4 Columns 6-10	0.0237576	0.0181567	6.12973	3.06061	N	NB39
Duperier	19.675	72.286	North	1	J21	4	E6	2024-04-01	LF	GS	N	4	E6	2024-04-10	0.37655	0.010389	0.00592838	0.3014	0.10305	20240410 Haiti Cx Plate 4 Columns 6-10	0.02759	0.0157439	4.00212	1.36834	N	NB36
Duperier	19.675	72.286	North	1	I22	4	E7	2024-04-01	LF	GG	N	4	E7	2024-04-10	0.35895	0.006681	0.00559838	0.3625	0.1389	20240410 Haiti Cx Plate 4 Columns 6-10	0.0186126	0.0155965	5.04945	1.93481	N	NB37
Duperier	19.675	72.286	North	1	J22	4	E8	2024-04-01	LF	GG	N	4	E8	2024-04-10	0.60505	0.013545	0.00895837	0.4057	0.11417	20240410 Haiti Cx Plate 4 Columns 6-10	0.0223866	0.014806	3.35262	0.943476	N	NB38
Duperier	19.675	72.286	North	1	I23	4	E9	2024-04-01	LL	GS	N	4	E9	2024-04-10	0.14105	0.007395	0.00341388	0.28875	0.115405	20240410 Haiti Cx Plate 4 Columns 6-10	0.0524282	0.0242033	10.2357	4.09093	N	NB39
Duperier	19.675	72.286	North	1	L21	4	F6	2024-04-01	LF	GG	N	4	F6	2024-04-10	0.29715	0.01247	0.00280888	0.32975	0.14965	20240410 Haiti Cx Plate 4 Columns 6-10	0.0419653	0.00945272	5.54854	2.51809	N	NB36
Duperier	19.675	72.286	North	1	K22	4	F7	2024-04-01	LF	GG	N	4	F7	2024-04-10	0.46935	0.010186	0.0109234	0.43305	0.33745	20240410 Haiti Cx Plate 4 Columns 6-10	0.0217024	0.0232734	4.61329	3.59487	N	NB37
Duperier	19.675	72.286	North	1	L22	4	F8	2024-04-01	LL	SS	N	4	F8	2024-04-10	0.3753	0.010995	0.00956837	0.29145	0.1082	20240410 Haiti Cx Plate 4 Columns 6-10	0.0292966	0.0254953	3.88289	1.44151	N	NB38
Duperier	19.675	72.286	North	1	K23	4	F9	2024-04-01	LL	GG	N	4	F9	2024-04-10	0.42715	0.0103905	0.00611838	0.2938	0.09675	20240410 Haiti Cx Plate 4 Columns 6-10	0.0243252	0.0143237	3.43907	1.13251	N	NB39
Duperier	19.675	72.286	North	1	N21	4	G6	2024-04-01	FF	GG	N	4	G6	2024-04-10	0.3432	0.015265	0.00454338	0.39285	0.20585	20240410 Haiti Cx Plate 4 Columns 6-10	0.0444784	0.0132383	5.72334	2.99898	N	NB36
Duperier	19.675	72.286	North	1	M22	4	G7	2024-04-01	LF	GG	N	4	G7	2024-04-10	0.1808	0.007695	0.00144838	0.2587	0.08928	20240410 Haiti Cx Plate 4 Columns 6-10	0.0425608	0.00801092	7.15431	2.46903	N	NB37
Duperier	19.675	72.286	North	1	N22	4	G8	2024-04-01	--	SS	N	4	G8	2024-04-10	0.443	0.0090015	0.00311088	0.3802	0.2026	20240410 Haiti Cx Plate 4 Columns 6-10	0.0203194	0.00702229	4.2912	2.28668	N	NB38
Duperier	19.675	72.286	North	1	M23	4	G9	2024-04-01	FF	GG	N	4	G9	2024-04-10	0.22245	0.009366	0.00635837	0.286	0.1188	20240410 Haiti Cx Plate 4 Columns 6-10	0.0421038	0.0285834	6.42841	2.67026	N	NB39
Duperier	19.675	72.286	North	1	P21	4	H6	2024-04-01	LF	SS	N	4	H6	2024-04-10	0.6794	0.012455	0.0138234	0.4772	0.25925	20240410 Haiti Cx Plate 4 Columns 6-10	0.0183324	0.0203464	3.51192	1.90793	N	NB36
Duperier	19.675	72.286	North	1	O22	4	H7	2024-04-01	LF	GG	N	4	H7	2024-04-10	0.394	0.01426	0.00393187	0.3024	0.1158	20240410 Haiti Cx Plate 4 Columns 6-10	0.0361929	0.00997938	3.83756	1.46954	N	NB37
Duperier	19.675	72.286	North	1	P22	4	H8	2024-04-01	LF	SS	N	4	H8	2024-04-10	0.4193	0.008635	0.000913875	0.3408	0.16065	20240410 Haiti Cx Plate 4 Columns 6-10	0.0205938	0.00217953	4.06392	1.91569	N	NB38
Duperier	19.675	72.286	North	1	O23	4	H9	2024-04-01	LF	GG	N	4	H9	2024-04-10	0.3977	0.009603	0.00913837	0.2942	0.10496	20240410 Haiti Cx Plate 4 Columns 6-10	0.0241463	0.0229781	3.69877	1.31959	N	NB39
Dimini	19.667	72.133	North	1	A13	3	A1	2024-04-01	LL	GG	N	3	A1	2024-04-11	0.4623	0.009825	0.0107941	0.6071	0.4913	20240411 Haiti Cx Plate 3 Columns 1-5	0.0212524	0.0233486	1.31322	1.06273	N	NB21
Dimini	19.667	72.133	North	1	B13	3	A2	2024-04-01	LF	GG	N	3	A2	2024-04-11	0.6379	0.010096	0.0157091	0.4868	0.34915	20240411 Haiti Cx Plate 3 Columns 1-5	0.0158269	0.0246262	0.763129	0.547343	N	NB22
Dimini	19.667	72.133	North	1	A14	3	A3	2024-04-01	LL	GG	N	3	A3	2024-04-11	0.46135	0.008255	0.0144091	0.7096	0.44475	20240411 Haiti Cx Plate 3 Columns 1-5	0.0178931	0.0312324	1.53809	0.964019	N	NB23
Dimini	19.667	72.133	North	1	B14	3	A4	2024-04-01	LL	GG	N	3	A4	2024-04-11	0.5628	0.008325	0.0106191	0.61625	0.40425	20240411 Haiti Cx Plate 3 Columns 1-5	0.0147921	0.0188683	1.09497	0.718284	N	Nb24
Dimini	19.667	72.133	North	1	A15	3	A5	2024-04-01	LF	GG	N	3	A5	2024-04-11	0.4059	0.0084855	0.00733906	0.2597	0.18945	20240411 Haiti Cx Plate 3 Columns 1-5	0.0209054	0.018081	0.639813	0.466741	N	NB25
Dimini	19.667	72.133	North	1	C13	3	B1	2024-04-01	LF	GG	N	3	B1	2024-04-11	0.01247	#DIV/0!	-0.00102294	0.031885	0.062775	20240411 Haiti Cx Plate 3 Columns 1-5					N	NB21
Dimini	19.667	72.133	North	1	D13	3	B2	2024-04-01	LL	SS	N	3	B2	2024-04-11	0.3857	0.009262	0.0200041	1.2275	1.0155	20240411 Haiti Cx Plate 3 Columns 1-5	0.0240135	0.0518643	3.18253	2.63288	N	NB22
Dimini	19.667	72.133	North	1	C14	3	B3	2024-04-01	LL	GG	N	3	B3	2024-04-11	0.053305	0.006571	0.00209406	0.31615	0.26805	20240411 Haiti Cx Plate 3 Columns 1-5					N	NB23
Dimini	19.667	72.133	North	1	D14	3	B4	2024-04-01	LL	GG	N	3	B4	2024-04-11	0.55915	0.008552	0.0198241	0.5463	0.33545	20240411 Haiti Cx Plate 3 Columns 1-5	0.0152946	0.0354539	0.977019	0.599928	N	Nb24
Dimini	19.667	72.133	North	1	C15	3	B5	2024-04-01	FF	GG	N	3	B5	2024-04-11	0.50955	0.0093375	0.0166641	0.3284	0.2468	20240411 Haiti Cx Plate 3 Columns 1-5	0.018325	0.0327035	0.64449	0.484349	N	NB25
Dimini	19.667	72.133	North	1	E13	3	C1	2024-04-01	LF	GG	N	3	C1	2024-04-11	0.4027	0.011385	0.0142691	1.1425	0.8464	20240411 Haiti Cx Plate 3 Columns 1-5	0.0282717	0.0354335	2.8371	2.10181	N	NB21
Dimini	19.667	72.133	North	1	F13	3	C2	2024-04-01	LL	SS	N	3	C2	2024-04-11	0.2379	0.007499	0.00528406	0.5129	0.40005	20240411 Haiti Cx Plate 3 Columns 1-5	0.0315216	0.0222113	2.15595	1.68159	N	NB22
Dimini	19.667	72.133	North	1	E14	3	C3	2024-04-01	LF	SS	N	3	C3	2024-04-11	0.17125	0.006632	0.00360406	0.24095	0.2099	20240411 Haiti Cx Plate 3 Columns 1-5	0.038727	0.0210456	1.40701	1.22569	N	NB23
Dimini	19.667	72.133	North	1	F14	3	C4	2024-04-01	LF	SS	N	3	C4	2024-04-11	0.23665	0.0072925	0.0145141	0.4953	0.3306	20240411 Haiti Cx Plate 3 Columns 1-5	0.0308156	0.0613313	2.09296	1.397	N	Nb24
Dimini	19.667	72.133	North	1	E15	3	C5	2024-04-01	FF	SS	N	3	C5	2024-04-11	0.5498	0.0098385	0.0144441	0.2901	0.1561	20240411 Haiti Cx Plate 3 Columns 1-5	0.0178947	0.0262715	0.527646	0.283921	N	NB25
Dimini	19.667	72.133	North	1	G13	3	D1	2024-04-01	LF	GS	N	3	D1	2024-04-11	0.468	0.0096055	0.0145541	0.3907	0.25945	20240411 Haiti Cx Plate 3 Columns 1-5	0.0205246	0.0310984	0.834829	0.55438	N	NB21
Dimini	19.667	72.133	North	1	H13	3	D2	2024-04-01	LL	GG	N	3	D2	2024-04-11	0.4544	0.0108	0.0118591	0.89545	0.63365	20240411 Haiti Cx Plate 3 Columns 1-5	0.0237676	0.0260983	1.97062	1.39448	N	NB22
Dimini	19.667	72.133	North	1	G14	3	D3	2024-04-01	LL	GG	N	3	D3	2024-04-11	0.65175	0.01062	0.00831406	1.0915	0.6	20240411 Haiti Cx Plate 3 Columns 1-5	0.0162946	0.0127565	1.67472	0.920598	N	NB23
Dimini	19.667	72.133	North	1	H14	3	D4	2024-04-01	LF	GG	N	3	D4	2024-04-11	0.22045	0.0068405	0.00868406	0.25765	0.18465	20240411 Haiti Cx Plate 3 Columns 1-5	0.0310297	0.0393924	1.16875	0.837605	N	Nb24
Dimini	19.667	72.133	North	1	G15	3	D5	2024-04-01	FF	SS	N	3	D5	2024-04-11	0.83225	0.009126	0.0242241	0.88695	0.4823	20240411 Haiti Cx Plate 3 Columns 1-5	0.0109655	0.0291067	1.06573	0.579513	N	NB25
Dimini	19.667	72.133	North	1	I13	3	E1	2024-04-01	LL	SS	N	3	E1	2024-04-11	0.41155	0.01052	0.00935906	0.5162	0.34875	20240411 Haiti Cx Plate 3 Columns 1-5	0.0255619	0.022741	1.25428	0.847406	N	NB21
Dimini	19.667	72.133	North	1	J13	3	E2	2024-04-01	FF	GG	N	3	E2	2024-04-11	0.358	0.01008	0.0105191	0.6049	0.41665	20240411 Haiti Cx Plate 3 Columns 1-5	0.0281564	0.0293829	1.68966	1.16383	N	NB22
Dimini	19.667	72.133	North	1	I14	3	E3	2024-04-01	LF	GG	N	3	E3	2024-04-11	0.1167	0.0066795	0.00429906	0.2584	0.20155	20240411 Haiti Cx Plate 3 Columns 1-5	0.0572365	0.0368386	2.21422	1.72708	N	NB23
Dimini	19.667	72.133	North	1	J14	3	E4	2024-04-01	LF	GG	N	3	E4	2024-04-11	0.49845	0.0113	0.0130941	0.32505	0.2096	20240411 Haiti Cx Plate 3 Columns 1-5	0.0226703	0.0262696	0.652122	0.420504	N	Nb24
Dimini	19.667	72.133	North	1	I15	3	E5	2024-04-01	LF	GG	N	3	E5	2024-04-11	0.60765	0.008655	0.0165391	0.7597	0.4328	20240411 Haiti Cx Plate 3 Columns 1-5	0.0142434	0.0272181	1.25023	0.712252	N	NB25
Dimini	19.667	72.133	North	1	K13	3	F1	2024-04-01	LL	GG	--	3	F1	2024-04-11	0.35405	0.0100325	0.0173291	1.093	0.9244	20240411 Haiti Cx Plate 3 Columns 1-5	0.0283364	0.0489452	3.08713	2.61093	N	NB21
Dimini	19.667	72.133	North	1	L13	3	F2	2024-04-01	LL	GG	N	3	F2	2024-04-11	0.4307	0.010305	0.0118941	0.78395	0.56835	20240411 Haiti Cx Plate 3 Columns 1-5	0.0239262	0.0276157	1.82018	1.3196	N	NB22
Dimini	19.667	72.133	North	1	K14	3	F3	2024-04-01	LF	GG	N	3	F3	2024-04-11	0.2105	0.006785	0.00903406	0.19085	0.1547	20240411 Haiti Cx Plate 3 Columns 1-5	0.0322328	0.0429172	0.906651	0.734917	N	NB23
Dimini	19.667	72.133	North	1	L14	3	F4	2024-04-01	LL	GG	N	3	F4	2024-04-11	0.8305	0.010235	0.0164941	0.46355	0.1939	20240411 Haiti Cx Plate 3 Columns 1-5	0.0123239	0.0198604	0.558158	0.233474	N	Nb24
Dimini	19.667	72.133	North	1	K15	3	F5	2024-04-01	FF	GG	N	3	F5	2024-04-11	0.38895	0.008862	0.0154041	0.96695	0.5885	20240411 Haiti Cx Plate 3 Columns 1-5	0.0227844	0.0396042	2.48605	1.51305	N	NB25
Dimini	19.667	72.133	North	1	M13	3	G1	2024-04-01	FF	SS	N	3	G1	2024-04-11	0.63	0.009531	0.0139841	0.9722	0.66275	20240411 Haiti Cx Plate 3 Columns 1-5	0.0151286	0.0221969	1.54317	1.05198	N	NB21
Dimini	19.667	72.133	North	1	N13	3	G2	2024-04-01	FF	GG	N	3	G2	2024-04-11	0.56985	#DIV/0!	0.0147491	0.44295	0.3828	20240411 Haiti Cx Plate 3 Columns 1-5					Y	NB22
Dimini	19.667	72.133	North	1	M14	3	G3	2024-04-01	LL	GG	N	3	G3	2024-04-11	0.1815	0.007863	0.00329906	0.185	0.17765	20240411 Haiti Cx Plate 3 Columns 1-5	0.0433223	0.0181767	1.01928	0.978788	N	NB23
Dimini	19.667	72.133	North	1	N14	3	G4	2024-04-01	LL	GG	N	3	G4	2024-04-11	0.15455	0.0071415	0.00212406	0.24195	0.20195	20240411 Haiti Cx Plate 3 Columns 1-5	0.0462083	0.0137435	1.56551	1.3067	N	Nb24
Dimini	19.667	72.133	North	1	M15	3	G5	2024-04-01	LF	SS	N	3	G5	2024-04-11	0.213	0.0077635	0.00757906	0.3688	0.2601	20240411 Haiti Cx Plate 3 Columns 1-5	0.0364484	0.0355825	1.73146	1.22113	N	NB25
Dimini	19.667	72.133	North	1	O13	3	H1	2024-04-01	LL	SS	N	3	H1	2024-04-11	0.19465	0.0071815	0.00986906	0.2744	0.2192	20240411 Haiti Cx Plate 3 Columns 1-5	0.0368944	0.0507016	1.40971	1.12612	N	NB21
Dimini	19.667	72.133	North	1	P13	3	H2	2024-04-01	LL	GG	N	3	H2	2024-04-11	0.5203	0.0099075	0.0148691	0.4137	0.29455	20240411 Haiti Cx Plate 3 Columns 1-5	0.0190419	0.0285779	0.795118	0.566116	N	NB22
Dimini	19.667	72.133	North	1	O14	3	H3	2024-04-01	LL	GG	N	3	H3	2024-04-11	0.42545	0.0081525	0.0122641	0.75365	0.49145	20240411 Haiti Cx Plate 3 Columns 1-5	0.0191621	0.0288261	1.77142	1.15513	N	NB23
Dimini	19.667	72.133	North	1	P14	3	H4	2024-04-01	LF	GG	N	3	H4	2024-04-11	0.1854	0.009407	0.00264406	0.36855	0.2931	20240411 Haiti Cx Plate 3 Columns 1-5	0.0507389	0.0142614	1.98786	1.58091	N	Nb24
Dimini	19.667	72.133	North	1	O15	3	H5	2024-04-01	FF	GG	N	3	H5	2024-04-11	0.8691	0.009758	0.0238991	1.298	0.77465	20240411 Haiti Cx Plate 3 Columns 1-5	0.0112277	0.0274986	1.4935	0.891324	N	NB25
Ti Cousin	18.395	72.757	South	2	B3	5	A6	2024-04-16	--	GG	N	5	A6	2024-04-17	0.2818	0.0093075	0.00922625	0.13565	0.14245	20240417 Haiti Cx Plate 5 Columns 6-10	0.0330287	0.0327404	2.40685	2.5275	N	NB46
Ti Cousin	18.395	72.757	South	2	A4	5	A7	2024-04-16	LF	--	--	5	A7	2024-04-17	0.50525	0.008989	0.0633362	0.1066	0.1123	20240417 Haiti Cx Plate 5 Columns 6-10	0.0177912	0.125356	1.05492	1.11133	N	NB47
Ti Cousin	18.395	72.757	South	2	B4	5	A8	2024-04-16	--	--	--	5	A8	2024-04-17	0.1106	0.005197	0.00390125	0.066915	0.077545	20240417 Haiti Cx Plate 5 Columns 6-10	0.0469892	0.0352735	3.02509	3.50565	N	NB48
Ti Cousin	18.395	72.757	South	2	A5	5	A9	2024-04-16	FF	GG	N	5	A9	2024-04-17	0.28215	0.00623	0.0153163	0.21145	0.24775	20240417 Haiti Cx Plate 5 Columns 6-10	0.0220805	0.0542841	3.74712	4.3904	N	NB49
Ti Cousin	18.395	72.757	South	2	B5	5	A10	2024-04-16	LL	GG	Y	5	A10	2024-04-17	0.18505	0.00445	0.00980625	0.06582	0.08301	20240417 Haiti Cx Plate 5 Columns 6-10					N	NB50
Ti Cousin	18.395	72.757	South	2	D3	5	B6	2024-04-16	FF	--	--	5	B6	2024-04-17	0.4485	0.0079335	0.0381513	0.17895	0.14855	20240417 Haiti Cx Plate 5 Columns 6-10	0.017689	0.0850641	1.99498	1.65608	N	NB46
Ti Cousin	18.395	72.757	South	2	C4	5	B7	2024-04-16	LL	--	--	5	B7	2024-04-17	0.423	0.0073325	0.0512413	0.08759	0.09662	20240417 Haiti Cx Plate 5 Columns 6-10	0.0173345	0.121138	1.03534	1.14208	N	NB47
Ti Cousin	18.395	72.757	South	2	D4	5	B8	2024-04-16	LL	GG	Y	5	B8	2024-04-17	0.1478	0.0076265	0.00392125	0.062245	0.069715	20240417 Haiti Cx Plate 5 Columns 6-10					N	NB48
Ti Cousin	18.395	72.757	South	2	C5	5	B9	2024-04-16	LL	--	--	5	B9	2024-04-17	0.2767	0.0075275	0.0258713	0.069165	0.10701	20240417 Haiti Cx Plate 5 Columns 6-10	0.0272046	0.0934993	1.24982	1.93368	N	NB49
Ti Cousin	18.395	72.757	South	2	D5	5	B10	2024-04-16	--	--	--	5	B10	2024-04-17	0.5219	0.007534	0.0203813	0.20315	0.18805	20240417 Haiti Cx Plate 5 Columns 6-10	0.0144357	0.039052	1.94625	1.80159	N	NB50
Ti Cousin	18.395	72.757	South	2	F3	5	C6	2024-04-16	--	GG	N	5	C6	2024-04-17	0.38015	0.008022	0.00988625	0.1414	0.1281	20240417 Haiti Cx Plate 5 Columns 6-10	0.0211022	0.0260062	1.85979	1.68486	N	NB46
Ti Cousin	18.395	72.757	South	2	E4	5	C7	2024-04-16	FF	--	--	5	C7	2024-04-17	0.28635	0.0065615	0.00734625	0.1289	0.1127	20240417 Haiti Cx Plate 5 Columns 6-10	0.0229143	0.0256548	2.25074	1.96787	N	NB47
Ti Cousin	18.395	72.757	South	2	F4	5	C8	2024-04-16	LF	GG	N	5	C8	2024-04-17	0.1544	0.0059365	0.00267625	0.065325	0.07234	20240417 Haiti Cx Plate 5 Columns 6-10	0.0384488	0.0173332	2.11545	2.34262	N	NB48
Ti Cousin	18.395	72.757	South	2	E5	5	C9	2024-04-16	LF	GG	--	5	C9	2024-04-17	0.56365	0.007106	0.0621663	0.088135	0.12455	20240417 Haiti Cx Plate 5 Columns 6-10	0.0126071	0.110292	0.781824	1.10485	N	NB49
Ti Cousin	18.395	72.757	South	2	F5	5	C10	2024-04-16	LF	GG	--	5	C10	2024-04-17	0.25545	0.0065455	0.00397125	0.11775	0.099275	20240417 Haiti Cx Plate 5 Columns 6-10	0.0256234	0.0155461	2.30476	1.94314	N	NB50
Ti Cousin	18.395	72.757	South	2	H3	5	D6	2024-04-16	LL	GG	--	5	D6	2024-04-17	0.36225	0.008741	0.0268463	0.06587	0.076915	20240417 Haiti Cx Plate 5 Columns 6-10	0.0241297	0.0741097	0.909179	1.06163	N	NB46
Ti Cousin	18.395	72.757	South	2	G4	5	D7	2024-04-16	--	--	--	5	D7	2024-04-17	0.44355	0.011365	0.0174013	0.17945	0.1375	20240417 Haiti Cx Plate 5 Columns 6-10	0.0256228	0.0392318	2.02288	1.54999	N	NB47
Ti Cousin	18.395	72.757	South	2	H4	5	D8	2024-04-16	FF	GG	--	5	D8	2024-04-17	0.1246	0.008854	0.00234125	0.1318	0.1441	20240417 Haiti Cx Plate 5 Columns 6-10	0.0710594	0.0187901	5.28892	5.7825	N	NB48
Ti Cousin	18.395	72.757	South	2	G5	5	D9	2024-04-16	LL	GS	--	5	D9	2024-04-17	0.3292	0.008633	0.0118363	0.09594	0.14495	20240417 Haiti Cx Plate 5 Columns 6-10	0.0262242	0.0359546	1.45717	2.20155	N	NB49
Ti Cousin	18.395	72.757	South	2	H5	5	D10	2024-04-16	--	GG	N	5	D10	2024-04-17	0.1571	0.00401	0.00786125	0.061365	0.066565	20240417 Haiti Cx Plate 5 Columns 6-10	0.0255251	0.0500398	1.95306	2.11856	N	NB50
Ti Cousin	18.395	72.757	South	2	J3	5	E6	2024-04-16	--	GG	N	5	E6	2024-04-17	0.4004	0.0088645	0.0137213	0.12975	0.1123	20240417 Haiti Cx Plate 5 Columns 6-10	0.0221391	0.0342689	1.62025	1.40235	N	NB46
Ti Cousin	18.395	72.757	South	2	I4	5	E7	2024-04-16	LL	--	--	5	E7	2024-04-17	0.73125	0.04298	0.00916625	#DIV/0!	#DIV/0!	20240417 Haiti Cx Plate 5 Columns 6-10					Y	NB47
Ti Cousin	18.395	72.757	South	2	J4	5	E8	2024-04-16	LF	GG	N	5	E8	2024-04-17	0.1398	0.0051585	0.00261125	0.06994	0.065355	20240417 Haiti Cx Plate 5 Columns 6-10	0.0368991	0.0186785	2.50143	2.33745	N	NB48
Ti Cousin	18.395	72.757	South	2	I5	5	E9	2024-04-16	--	--	--	5	E9	2024-04-17	0.3458	0.007457	0.00771625	0.08044	0.1012	20240417 Haiti Cx Plate 5 Columns 6-10	0.0215645	0.0223142	1.1631	1.46327	N	NB49
Ti Cousin	18.395	72.757	South	2	J5	5	E10	2024-04-16	LF	GG	N	5	E10	2024-04-17	0.80005	0.008032	0.0635612	0.16635	0.1285	20240417 Haiti Cx Plate 5 Columns 6-10	0.0100394	0.0794466	1.03962	0.803075	N	NB50
Ti Cousin	18.395	72.757	South	2	L3	5	F6	2024-04-16	--	GG	N	5	F6	2024-04-17	0.1874	0.006194	0.00742125	0.10925	0.112	20240417 Haiti Cx Plate 5 Columns 6-10	0.0330523	0.0396011	2.91489	2.98826	N	NB46
Ti Cousin	18.395	72.757	South	2	K4	5	F7	2024-04-16	--	GG	Y	5	F7	2024-04-17	0.3985	0.00876	0.0312513	0.08418	0.08905	20240417 Haiti Cx Plate 5 Columns 6-10					N	NB47
Ti Cousin	18.395	72.757	South	2	L4	5	F8	2024-04-16	--	--	--	5	F8	2024-04-17	0.07651	0.002267	-0.00204075	0.0336	0.04181	20240417 Haiti Cx Plate 5 Columns 6-10					N	NB48
Ti Cousin	18.395	72.757	South	2	K5	5	F9	2024-04-16	LL	--	N	5	F9	2024-04-17	0.68035	0.0093115	0.0738962	0.12015	0.14515	20240417 Haiti Cx Plate 5 Columns 6-10	0.0136863	0.108615	0.883001	1.06673	N	NB49
Ti Cousin	18.395	72.757	South	2	L5	5	F10	2024-04-16	--	GG	--	5	F10	2024-04-17	0.5377	0.007197	0.0408713	0.08929	0.09031	20240417 Haiti Cx Plate 5 Columns 6-10	0.0133848	0.0760113	0.830296	0.839781	N	NB50
Ti Cousin	18.395	72.757	South	2	N3	5	G6	2024-04-16	--	GG	Y	5	G6	2024-04-17	0.63825	0.007109	0.0175513	0.09817	0.11395	20240417 Haiti Cx Plate 5 Columns 6-10					N	NB46
Ti Cousin	18.395	72.757	South	2	M4	5	G7	2024-04-16	LF	--	--	5	G7	2024-04-17	0.3656	0.007837	0.0132012	0.1041	0.0951	20240417 Haiti Cx Plate 5 Columns 6-10	0.021436	0.0361085	1.42369	1.3006	N	NB47
Ti Cousin	18.395	72.757	South	2	N4	5	G8	2024-04-16	--	--	N	5	G8	2024-04-17	0.002223	0.001463	-0.00177925	0.033655	0.04197	20240417 Haiti Cx Plate 5 Columns 6-10					N	NB48
Ti Cousin	18.395	72.757	South	2	M5	5	G9	2024-04-16	--	SS	N	5	G9	2024-04-17	0.17395	0.0058625	0.00889625	0.102065	0.1343	20240417 Haiti Cx Plate 5 Columns 6-10	0.0337022	0.0511426	2.93375	3.8603	N	NB49
Ti Cousin	18.395	72.757	South	2	N5	5	G10	2024-04-16	LF	GG	N	5	G10	2024-04-17	0.59905	0.008097	0.0294013	0.49135	0.5145	20240417 Haiti Cx Plate 5 Columns 6-10	0.0135164	0.0490798	4.10108	4.2943	N	NB50
Ti Cousin	18.395	72.757	South	2	P3	5	H6	2024-04-16	FF	--	N	5	H6	2024-04-17	0.3254	0.0085245	0.00673125	0.11915	0.1342	20240417 Haiti Cx Plate 5 Columns 6-10	0.026197	0.0206861	1.83082	2.06208	N	NB46
Ti Cousin	18.395	72.757	South	2	O4	5	H7	2024-04-16	LL	GG	--	5	H7	2024-04-17	0.16145	0.005922	0.00452125	0.064665	0.066405	20240417 Haiti Cx Plate 5 Columns 6-10	0.0366801	0.028004	2.00263	2.05652	N	NB47
Ti Cousin	18.395	72.757	South	2	P4	5	H8	2024-04-16	--	GS	Y	5	H8	2024-04-17	0.2672	0.006466	0.00957625	0.089895	0.085635	20240417 Haiti Cx Plate 5 Columns 6-10					N	NB48
Ti Cousin	18.395	72.757	South	2	O5	5	H9	2024-04-16	--	GG	--	5	H9	2024-04-17	0.5618	0.0073875	0.0576012	0.081815	0.093415	20240417 Haiti Cx Plate 5 Columns 6-10	0.0131497	0.10253	0.728151	0.83139	N	NB49
Ti Cousin	18.395	72.757	South	2	P5	5	H10	2024-04-16	--	GG	--	5	H10	2024-04-17	0.23435	0.0049695	0.0121912	0.06351	0.07844	20240417 Haiti Cx Plate 5 Columns 6-10	0.0212055	0.0520215	1.35502	1.67357	N	NB50
Sigueneau	18.519	72.559	South	1	A1	1	A1	2024-04-01	LF	GG	N	1	A1	2024-04-08	0.13915	0.0086105	0.00460763	0.105245	0.090945	20240408 Haiti Cx Plate 1 Columns 1-5	0.0618793	0.0331126	3.78171	3.26788	N	NB01
Sigueneau	18.519	72.559	South	1	B1	1	A2	2024-04-01	LF	GS	N	1	A2	2024-04-08	0.1115	0.0071955	0.00283762	0.088925	0.072855	20240408 Haiti Cx Plate 1 Columns 1-5	0.0645336	0.0254496	3.98767	3.26704	N	NB02
Sigueneau	18.519	72.559	South	1	A2	1	A3	2024-04-01	LF	GG	N	1	A3	2024-04-08	0.15385	0.0085705	0.00675762	0.076645	0.0691	20240408 Haiti Cx Plate 1 Columns 1-5	0.0557069	0.0439235	2.4909	2.24569	N	NB03
Sigueneau	18.519	72.559	South	1	B2	1	A4	2024-04-01	LF	GS	N	1	A4	2024-04-08	0.1554	0.0070315	0.00595762	0.14835	0.07986	20240408 Haiti Cx Plate 1 Columns 1-5	0.0452477	0.0383374	4.77317	2.5695	N	NB04
Sigueneau	18.519	72.559	South	1	A3	1	A5	2024-04-01	FF	--	N	1	A5	2024-04-08						20240408 Haiti Cx Plate 1 Columns 1-5						NB05
Sigueneau	18.519	72.559	South	1	C1	1	B1	2024-04-01	LL	GG	N	1	B1	2024-04-08	0.1375	0.006858	0.00471263	0.067065	0.07026	20240408 Haiti Cx Plate 1 Columns 1-5	0.0498764	0.0342736	2.43873	2.55491	N	NB01
Sigueneau	18.519	72.559	South	1	D1	1	B2	2024-04-01	LF	GG	N	1	B2	2024-04-08	0.11175	0.0051575	0.00830762	0.2112	0.1271	20240408 Haiti Cx Plate 1 Columns 1-5	0.0461521	0.0743412	9.44966	5.6868	N	NB02
Sigueneau	18.519	72.559	South	1	C2	1	B3	2024-04-01	LF	GG	N	1	B3	2024-04-08	0.12095	0.0064005	0.00594763	0.1411	0.09656	20240408 Haiti Cx Plate 1 Columns 1-5	0.0529186	0.0491742	5.83299	3.99173	N	NB03
Sigueneau	18.519	72.559	South	1	D2	1	B4	2024-04-01	LF	GG	N	1	B4	2024-04-08	0.101455	0.0064425	0.00483263	0.082685	0.06344	20240408 Haiti Cx Plate 1 Columns 1-5	0.0635011	0.0476332	4.07496	3.12651	N	NB04
Sigueneau	18.519	72.559	South	1	C3	1	B5	2024-04-01	LL	SS	N	1	B5	2024-04-08						20240408 Haiti Cx Plate 1 Columns 1-5						NB05
Sigueneau	18.519	72.559	South	1	E1	1	C1	2024-04-01	LL	GG	N	1	C1	2024-04-08	0.1572	0.0076375	0.00461262	0.085585	0.08074	20240408 Haiti Cx Plate 1 Columns 1-5	0.0485846	0.0293424	2.72217	2.56807	N	NB01
Sigueneau	18.519	72.559	South	1	F1	1	C2	2024-04-01	LF	GS	N	1	C2	2024-04-08	0.086525	0.007502	0.00220262	0.1178	0.064505	20240408 Haiti Cx Plate 1 Columns 1-5					N	NB02
Sigueneau	18.519	72.559	South	1	E2	1	C3	2024-04-01	LF	GG	N	1	C3	2024-04-08	0.11455	0.0051115	0.00389263	0.12155	0.094985	20240408 Haiti Cx Plate 1 Columns 1-5	0.0446224	0.0339819	5.30554	4.14601	N	NB03
Sigueneau	18.519	72.559	South	1	F2	1	C4	2024-04-01	LL	GG	N	1	C4	2024-04-08	0.084735	0.0060025	-4.875e-06	0.078265	0.06386	20240408 Haiti Cx Plate 1 Columns 1-5					N	NB04
Sigueneau	18.519	72.559	South	1	E3	1	C5	2024-04-01	LL	GG	N	1	C5	2024-04-08						20240408 Haiti Cx Plate 1 Columns 1-5						NB05
Sigueneau	18.519	72.559	South	1	G1	1	D1	2024-04-01	FF	GG	N	1	D1	2024-04-08	0.1078	0.0062605	0.00399763	0.10835	0.0845	20240408 Haiti Cx Plate 1 Columns 1-5	0.0580751	0.0370837	5.02551	3.91929	N	NB01
Sigueneau	18.519	72.559	South	1	H1	1	D2	2024-04-01	LL	GG	N	1	D2	2024-04-08	0.12535	0.0061725	0.00298763	0.11567	0.06864	20240408 Haiti Cx Plate 1 Columns 1-5	0.0492421	0.0238343	4.61388	2.73793	N	NB02
Sigueneau	18.519	72.559	South	1	G2	1	D3	2024-04-01	LF	GS	N	1	D3	2024-04-08	0.12515	0.0094055	0.00726262	0.073745	0.067105	20240408 Haiti Cx Plate 1 Columns 1-5	0.0751538	0.0580314	2.94626	2.68098	N	NB03
Sigueneau	18.519	72.559	South	1	H2	1	D4	2024-04-01	LL	GS	N	1	D4	2024-04-08	0.060655	0.005688	0.000357625	0.065295	0.05885	20240408 Haiti Cx Plate 1 Columns 1-5					N	NB04
Sigueneau	18.519	72.559	South	1	G3	1	D5	2024-04-01	LL	GG	N	1	D5	2024-04-08						20240408 Haiti Cx Plate 1 Columns 1-5						NB05
Sigueneau	18.519	72.559	South	1	I1	1	E1	2024-04-01	LL	GG	N	1	E1	2024-04-08	0.1313	0.0092115	0.00239763	0.100785	0.084685	20240408 Haiti Cx Plate 1 Columns 1-5	0.0701561	0.0182607	3.83797	3.22487	N	NB01
Sigueneau	18.519	72.559	South	1	J1	1	E2	2024-04-01	LF	GS	N	1	E2	2024-04-08	0.12225	0.005888	0.00345263	0.12971	0.06247	20240408 Haiti Cx Plate 1 Columns 1-5	0.0481636	0.0282423	5.30511	2.55501	N	NB02
Sigueneau	18.519	72.559	South	1	I2	1	E3	2024-04-01	LL	SS	N	1	E3	2024-04-08	0.09808	0.006441	0.00395263	0.069275	0.06247	20240408 Haiti Cx Plate 1 Columns 1-5	0.0656709	0.0403	3.53156	3.18465	N	NB03
Sigueneau	18.519	72.559	South	1	J2	1	E4	2024-04-01	LL	GG	N	1	E4	2024-04-08	0.1389	0.005919	0.00404263	0.08598	0.079305	20240408 Haiti Cx Plate 1 Columns 1-5	0.0426134	0.0291046	3.09503	2.85475	N	NB04
Sigueneau	18.519	72.559	South	1	I3	1	E5	2024-04-01	LL	--	N	1	E5	2024-04-08						20240408 Haiti Cx Plate 1 Columns 1-5						NB05
Sigueneau	18.519	72.559	South	1	K1	1	F1	2024-04-01	LL	GG	N	1	F1	2024-04-08	0.09718	0.0058575	0.00371763	0.14105	0.10462	20240408 Haiti Cx Plate 1 Columns 1-5	0.0602747	0.038255	7.25715	5.38279	N	NB01
Sigueneau	18.519	72.559	South	1	L1	1	F2	2024-04-01	FF	SS	N	1	F2	2024-04-08	0.09209	0.005751	0.00173263	0.079295	0.06428	20240408 Haiti Cx Plate 1 Columns 1-5	0.0624498	0.0188145	4.3053	3.49006	N	NB02
Sigueneau	18.519	72.559	South	1	K2	1	F3	2024-04-01	LL	SS	N	1	F3	2024-04-08	0.107	0.0063415	0.00348262	0.075855	0.066315	20240408 Haiti Cx Plate 1 Columns 1-5	0.0592664	0.0325479	3.54463	3.09883	N	NB03
Sigueneau	18.519	72.559	South	1	L2	1	F4	2024-04-01	LF	GS	N	1	F4	2024-04-08	0.1257	0.0061565	0.00610763	0.17085	0.104195	20240408 Haiti Cx Plate 1 Columns 1-5	0.0489777	0.0485889	6.79594	4.14459	N	NB04
Sigueneau	18.519	72.559	South	1	K3	1	F5	2024-04-01	LL	--	N	1	F5	2024-04-08						20240408 Haiti Cx Plate 1 Columns 1-5						NB05
Sigueneau	18.519	72.559	South	1	M1	1	G1	2024-04-01	LL	GG	N	1	G1	2024-04-08	0.09694	0.003738	0.00347263	0.066525	0.064465	20240408 Haiti Cx Plate 1 Columns 1-5	0.0385599	0.0358224	3.43125	3.32499	N	NB01
Sigueneau	18.519	72.559	South	1	N1	1	G2	2024-04-01	LL	GG	N	1	G2	2024-04-08	0.092935	0.0052215	0.00440263	0.086615	0.064465	20240408 Haiti Cx Plate 1 Columns 1-5	0.0561844	0.0473732	4.65998	3.46828	N	NB02
Sigueneau	18.519	72.559	South	1	M2	1	G3	2024-04-01	LF	GG	N	1	G3	2024-04-08						20240408 Haiti Cx Plate 1 Columns 1-5						NB03
Sigueneau	18.519	72.559	South	1	N2	1	G4	2024-04-01	LF	GG	N	1	G4	2024-04-08						20240408 Haiti Cx Plate 1 Columns 1-5						NB04
Sigueneau	18.519	72.559	South	1	M3	1	G5	2024-04-01	LF	GG	N	1	G5	2024-04-08						20240408 Haiti Cx Plate 1 Columns 1-5						NB05
Sigueneau	18.519	72.559	South	1	O1	1	H1	2024-04-01	LF	GG	N	1	H1	2024-04-08	0.1212	0.004987	0.00364763	0.07055	0.06771	20240408 Haiti Cx Plate 1 Columns 1-5	0.0411469	0.0300959	2.91048	2.79332	N	NB01
Sigueneau	18.519	72.559	South	1	P1	1	H2	2024-04-01	LF	GG	N	1	H2	2024-04-08	0.09541	0.004981	0.00386263	0.1329	0.07847	20240408 Haiti Cx Plate 1 Columns 1-5	0.0522063	0.0404845	6.96468	4.11225	N	NB02
Sigueneau	18.519	72.559	South	1	O2	1	H3	2024-04-01	LF	GG	N	1	H3	2024-04-08	0.101885	0.005625	0.00272763	0.06672	0.061215	20240408 Haiti Cx Plate 1 Columns 1-5	0.0552093	0.0267716	3.27428	3.00412	N	NB03
Sigueneau	18.519	72.559	South	1	P2	1	H4	2024-04-01	--	--	N	1	H4	2024-04-08						20240408 Haiti Cx Plate 1 Columns 1-5						NB04
Sigueneau	18.519	72.559	South	1	O3	1	H5	2024-04-01	LF	GG	N	1	H5	2024-04-08						20240408 Haiti Cx Plate 1 Columns 1-5						NB05
La Salle	18.556	72.577	South	2	A1	5	A1	2024-04-16	LF	GS	--	5	A1	2024-04-17	0.2386	0.01093	0.00800881	0.09511	0.105	20240417 Haiti Cx Plate 5 Columns 1-5	0.0458089	0.0335659	1.99308	2.20034	N	NB41
La Salle	18.556	72.577	South	2	B1	5	A2	2024-04-16	LL	GG	--	5	A2	2024-04-17	0.4899	0.010295	0.0555688	0.0828	0.09755	20240417 Haiti Cx Plate 5 Columns 1-5	0.0210145	0.113429	0.84507	0.995611	N	NB42
La Salle	18.556	72.577	South	2	A2	5	A3	2024-04-16	LF	--	N	5	A3	2024-04-17	0.63285	0.012115	0.0835788	0.1307	0.16135	20240417 Haiti Cx Plate 5 Columns 1-5	0.0191436	0.132067	1.03263	1.27479	N	NB43
La Salle	18.556	72.577	South	2	B2	5	A4	2024-04-16	--	GG	N	5	A4	2024-04-17	0.39625	0.009841	0.0133238	0.12575	0.1177	20240417 Haiti Cx Plate 5 Columns 1-5	0.0248353	0.0336248	1.58675	1.48517	N	NB44
La Salle	18.556	72.577	South	2	A3	5	A5	2024-04-16	LL	--	--	5	A5	2024-04-17	0.50545	0.011905	0.0201238	0.1068	0.09002	20240417 Haiti Cx Plate 5 Columns 1-5	0.0235533	0.0398137	1.05648	0.890494	N	NB45
La Salle	18.556	72.577	South	2	C1	5	B1	2024-04-16	LL	GG	Y	5	B1	2024-04-17	0.60725	0.011665	0.0549338	0.09275	0.1038	20240417 Haiti Cx Plate 5 Columns 1-5					N	NB41
La Salle	18.556	72.577	South	2	D1	5	B2	2024-04-16	--	--	--	5	B2	2024-04-17	0.21665	0.014805	0.0109838	0.085275	0.096815	20240417 Haiti Cx Plate 5 Columns 1-5	0.068336	0.0506984	1.96804	2.23436	N	NB42
La Salle	18.556	72.577	South	2	C2	5	B3	2024-04-16	--	GG	N	5	B3	2024-04-17	0.49715	0.012775	0.0710288	0.06599	0.08718	20240417 Haiti Cx Plate 5 Columns 1-5	0.0256965	0.142872	0.663683	0.876798	N	NB43
La Salle	18.556	72.577	South	2	D2	5	B4	2024-04-16	--	--	--	5	B4	2024-04-17	0.4727	0.011426	0.0238538	0.12305	0.11465	20240417 Haiti Cx Plate 5 Columns 1-5	0.0241718	0.0504629	1.30157	1.21271	N	NB44
La Salle	18.556	72.577	South	2	C3	5	B5	2024-04-16	--	GG	--	5	B5	2024-04-17	0.41905	0.013	0.0187888	0.1314	0.11775	20240417 Haiti Cx Plate 5 Columns 1-5	0.0310226	0.0448367	1.56783	1.40496	N	NB45
La Salle	18.556	72.577	South	2	E1	5	C1	2024-04-16	LL	GS	--	5	C1	2024-04-17	0.32155	0.0103425	0.0170188	0.14888	0.10165	20240417 Haiti Cx Plate 5 Columns 1-5	0.0321645	0.0529274	2.31504	1.58063	N	NB41
La Salle	18.556	72.577	South	2	F1	5	C2	2024-04-16	LF	--	--	5	C2	2024-04-17	0.4902	0.013415	0.0406888	0.1211	0.1295	20240417 Haiti Cx Plate 5 Columns 1-5	0.0273664	0.0830045	1.23521	1.32089	N	NB42
La Salle	18.556	72.577	South	2	E2	5	C3	2024-04-16	LL	GS	N	5	C3	2024-04-17	0.27405	0.009911	0.0111788	0.075055	0.093075	20240417 Haiti Cx Plate 5 Columns 1-5	0.0361649	0.0407911	1.36937	1.69814	N	NB43
La Salle	18.556	72.577	South	2	F2	5	C4	2024-04-16	LF	GG	--	5	C4	2024-04-17	0.6332	0.01029	0.0358288	0.1733	0.1594	20240417 Haiti Cx Plate 5 Columns 1-5	0.0162508	0.0565837	1.36845	1.25869	N	NB44
La Salle	18.556	72.577	South	2	E3	5	C5	2024-04-16	FF	--	--	5	C5	2024-04-17	0.242	0.008079	0.00877881	0.092805	0.10132	20240417 Haiti Cx Plate 5 Columns 1-5	0.0333843	0.0362761	1.91746	2.09339	N	NB45
La Salle	18.556	72.577	South	2	G1	5	D1	2024-04-16	LL	GG	N	5	D1	2024-04-17	0.24545	0.009877	0.0156838	0.12005	0.13745	20240417 Haiti Cx Plate 5 Columns 1-5	0.0402404	0.0638982	2.44551	2.79996	N	NB41
La Salle	18.556	72.577	South	2	H1	5	D2	2024-04-16	--	GS	Y	5	D2	2024-04-17	0.64505	0.013205	0.0769338	0.11155	0.1057	20240417 Haiti Cx Plate 5 Columns 1-5					N	NB42
La Salle	18.556	72.577	South	2	G2	5	D3	2024-04-16	LF	--	--	5	D3	2024-04-17	0.60055	0.01451	0.0268638	0.2285	0.20585	20240417 Haiti Cx Plate 5 Columns 1-5	0.0241612	0.044732	1.90242	1.71385	N	NB43
La Salle	18.556	72.577	South	2	H2	5	D4	2024-04-16	LL	GG	N	5	D4	2024-04-17	0.5349	0.010855	0.0293838	0.33925	0.3334	20240417 Haiti Cx Plate 5 Columns 1-5	0.0202935	0.0549333	3.17115	3.11647	N	NB44
La Salle	18.556	72.577	South	2	G3	5	D5	2024-04-16	--	GG	N	5	D5	2024-04-17	0.2574	0.010287	0.0131338	0.26275	0.29375	20240417 Haiti Cx Plate 5 Columns 1-5	0.039965	0.0510249	5.10392	5.7061	N	NB45
La Salle	18.556	72.577	South	2	I1	5	E1	2024-04-16	--	GG	--	5	E1	2024-04-17	0.76885	0.01399	0.0728788	0.116	0.12585	20240417 Haiti Cx Plate 5 Columns 1-5	0.018196	0.0947894	0.754373	0.81843	N	NB41
La Salle	18.556	72.577	South	2	J1	5	E2	2024-04-16	--	GS	N	5	E2	2024-04-17	0.31475	0.01302	0.00892881	0.080715	0.09476	20240417 Haiti Cx Plate 5 Columns 1-5	0.0413662	0.028368	1.28221	1.50532	N	NB42
La Salle	18.556	72.577	South	2	I2	5	E3	2024-04-16	LF	GG	N	5	E3	2024-04-17	0.4169	0.01269	0.0177088	0.11855	0.1227	20240417 Haiti Cx Plate 5 Columns 1-5	0.030439	0.0424774	1.4218	1.47158	N	NB43
La Salle	18.556	72.577	South	2	J2	5	E4	2024-04-16	LF	--	--	5	E4	2024-04-17	0.30075	0.01246	0.0125688	0.31275	0.366	20240417 Haiti Cx Plate 5 Columns 1-5	0.0414298	0.0417916	5.1995	6.08479	N	NB44
La Salle	18.556	72.577	South	2	I3	5	E5	2024-04-16	LL	GG	N	5	E5	2024-04-17	0.37235	0.0124	0.0166888	0.094725	0.083805	20240417 Haiti Cx Plate 5 Columns 1-5	0.033302	0.0448202	1.27199	1.12535	N	NB45
La Salle	18.556	72.577	South	2	K1	5	F1	2024-04-16	--	--	--	5	F1	2024-04-17	0.63735	0.02581	0.00519381	0.1106	0.12705	20240417 Haiti Cx Plate 5 Columns 1-5					Y	NB41
La Salle	18.556	72.577	South	2	L1	5	F2	2024-04-16	--	GG	Y	5	F2	2024-04-17	0.4406	0.01113	0.0392188	0.08511	0.09815	20240417 Haiti Cx Plate 5 Columns 1-5					N	NB42
La Salle	18.556	72.577	South	2	K2	5	F3	2024-04-16	LL	GG	N	5	F3	2024-04-17	0.4408	0.01186	0.0148288	0.09797	0.10815	20240417 Haiti Cx Plate 5 Columns 1-5	0.0269056	0.0336407	1.11127	1.22675	N	NB43
La Salle	18.556	72.577	South	2	L2	5	F4	2024-04-16	--	GG	N	5	F4	2024-04-17	0.38865	0.011515	0.0165188	0.1089	0.10315	20240417 Haiti Cx Plate 5 Columns 1-5	0.0296282	0.0425031	1.401	1.32703	N	NB44
La Salle	18.556	72.577	South	2	K3	5	F5	2024-04-16	LF	--	N	5	F5	2024-04-17	0.63445	0.013225	0.0276388	0.1434	0.1329	20240417 Haiti Cx Plate 5 Columns 1-5	0.0208448	0.0435634	1.13011	1.04736	N	NB45
La Salle	18.556	72.577	South	2	M1	5	G1	2024-04-16	FF	GG	N	5	G1	2024-04-17	0.4583	0.013715	0.0117288	0.1603	0.16965	20240417 Haiti Cx Plate 5 Columns 1-5	0.0299258	0.025592	1.74885	1.85086	N	NB41
La Salle	18.556	72.577	South	2	N1	5	G2	2024-04-16	LF	GS	N	5	G2	2024-04-17	0.797	0.01273	0.0757888	0.1313	0.14095	20240417 Haiti Cx Plate 5 Columns 1-5	0.0159724	0.0950926	0.823714	0.884253	N	NB42
La Salle	18.556	72.577	South	2	M2	5	G3	2024-04-16	LF	GG	Y	5	G3	2024-04-17	0.5364	0.012225	0.0719638	0.094615	0.1125	20240417 Haiti Cx Plate 5 Columns 1-5					N	NB43
La Salle	18.556	72.577	South	2	N2	5	G4	2024-04-16	LF	GG	N	5	G4	2024-04-17	0.3851	0.010965	0.0312138	0.070765	0.078535	20240417 Haiti Cx Plate 5 Columns 1-5	0.0284731	0.0810538	0.918787	1.01967	N	NB44
La Salle	18.556	72.577	South	2	M3	5	G5	2024-04-16	FF	--	--	5	G5	2024-04-17	0.6459	0.01371	0.0302038	0.20395	0.1796	20240417 Haiti Cx Plate 5 Columns 1-5	0.0212262	0.0467624	1.5788	1.39031	N	NB45
La Salle	18.556	72.577	South	2	O1	5	H1	2024-04-16	FF	GG	N	5	H1	2024-04-17	0.4684	0.01268	0.0156088	0.19695	0.18575	20240417 Haiti Cx Plate 5 Columns 1-5	0.0270709	0.0333237	2.10237	1.98281	N	NB41
La Salle	18.556	72.577	South	2	P1	5	H2	2024-04-16	FF	GS	N	5	H2	2024-04-17	0.5623	0.01264	0.0554588	0.10425	0.1155	20240417 Haiti Cx Plate 5 Columns 1-5	0.0224791	0.0986285	0.926996	1.02703	N	NB42
La Salle	18.556	72.577	South	2	O2	5	H3	2024-04-16	FF	GG	N	5	H3	2024-04-17	0.29695	0.01699	-0.000133187	0.1214	0.1289	20240417 Haiti Cx Plate 5 Columns 1-5	0.057215	-0.000448518	2.04412	2.1704	N	NB43
La Salle	18.556	72.577	South	2	P2	5	H4	2024-04-16	FF	GG	N	5	H4	2024-04-17	0.4424	0.01192	0.0178338	0.09319	0.09039	20240417 Haiti Cx Plate 5 Columns 1-5	0.0269439	0.0403115	1.05323	1.02159	N	NB44
La Salle	18.556	72.577	South	2	O3	5	H5	2024-04-16	--	GG	N	5	H5	2024-04-17	0.22595	0.0092325	0.0106638	0.094235	0.1146	20240417 Haiti Cx Plate 5 Columns 1-5	0.0408608	0.0471955	2.08531	2.53596	N	NB45
La Colline	18.452	72.541	South	2	A7	6	A1	2024-04-16	--	GG	--	6	A1	2024-04-18	0.8251	0.42845	0.0172031	0.1874	0.1736	20240418 Haiti Cx Plate 6 Columns 1-5	0.51927	0.0208497	1.13562	1.05199	N	NB51
La Colline	18.452	72.541	South	2	B7	6	A2	2024-04-16	--	--	--	6	A2	2024-04-18	0.4726	0.45585	0.0122631	0.12265	0.15395	20240418 Haiti Cx Plate 6 Columns 1-5	0.964558	0.0259482	1.29761	1.62876	N	NB52
La Colline	18.452	72.541	South	2	A8	6	A3	2024-04-16	LF	GG	--	6	A3	2024-04-18	0.5137	0.47685	0.0184731	0.14045	0.13005	20240418 Haiti Cx Plate 6 Columns 1-5	0.928266	0.0359609	1.36704	1.26582	N	NB53
La Colline	18.452	72.541	South	2	B8	6	A4	2024-04-16	LF	GG	N	6	A4	2024-04-18	0.2241	0.39305	0.00834312	0.14805	0.15965	20240418 Haiti Cx Plate 6 Columns 1-5	1.7539	0.0372295	3.30321	3.56203	N	NB54
La Colline	18.452	72.541	South	2	A9	6	A5	2024-04-16	--	GG	N	6	A5	2024-04-18	0.2362	0.3854	0.0112131	0.1347	0.1584	20240418 Haiti Cx Plate 6 Columns 1-5	1.63167	0.047473	2.8514	3.35309	N	NB55
La Colline	18.452	72.541	South	2	C7	6	B1	2024-04-16	--	GG	N	6	B1	2024-04-18	0.7057	0.45565	0.0188281	0.23475	0.2182	20240418 Haiti Cx Plate 6 Columns 1-5	0.645671	0.0266801	1.66324	1.54598	N	NB51
La Colline	18.452	72.541	South	2	D7	6	B2	2024-04-16	--	--	--	6	B2	2024-04-18	1.09145	0.49475	0.0204481	0.21685	0.2475	20240418 Haiti Cx Plate 6 Columns 1-5	0.453296	0.0187348	0.993403	1.13381	N	NB52
La Colline	18.452	72.541	South	2	C8	6	B3	2024-04-16	LF	--	N	6	B3	2024-04-18	0.25005	0.4357	0.00705813	0.092675	0.10825	20240418 Haiti Cx Plate 6 Columns 1-5	1.74245	0.0282269	1.85313	2.16457	N	NB53
La Colline	18.452	72.541	South	2	D8	6	B4	2024-04-16	--	GG	--	6	B4	2024-04-18	0.3077	0.44615	0.0110131	0.094695	0.08913	20240418 Haiti Cx Plate 6 Columns 1-5	1.44995	0.0357918	1.53876	1.44833	N	NB54
La Colline	18.452	72.541	South	2	C9	6	B5	2024-04-16	LL	GG	--	6	B5	2024-04-18	0.365	0.4412	0.0181731	0.11415	0.10565	20240418 Haiti Cx Plate 6 Columns 1-5	1.20877	0.0497894	1.5637	1.44726	N	NB55
La Colline	18.452	72.541	South	2	E7	6	C1	2024-04-16	FF	GG	--	6	C1	2024-04-18	0.48725	0.4597	0.0155581	0.28485	0.2455	20240418 Haiti Cx Plate 6 Columns 1-5	0.943458	0.0319305	2.92304	2.51924	N	NB51
La Colline	18.452	72.541	South	2	F7	6	C2	2024-04-16	--	GG	N	6	C2	2024-04-18	0.6309	0.46165	0.0218181	0.1386	0.15035	20240418 Haiti Cx Plate 6 Columns 1-5	0.731732	0.0345825	1.09843	1.19155	N	NB52
La Colline	18.452	72.541	South	2	E8	6	C3	2024-04-16	LF	GG	N	6	C3	2024-04-18	0.31605	0.4142	0.0117781	0.096715	0.102	20240418 Haiti Cx Plate 6 Columns 1-5	1.31055	0.0372667	1.53006	1.61367	N	NB53
La Colline	18.452	72.541	South	2	F8	6	C4	2024-04-16	FF	GG	--	6	C4	2024-04-18	0.38755	0.4432	0.0158331	0.11495	0.09367	20240418 Haiti Cx Plate 6 Columns 1-5	1.14359	0.0408544	1.48303	1.20849	N	NB54
La Colline	18.452	72.541	South	2	E9	6	C5	2024-04-16	--	--	--	6	C5	2024-04-18	0.627	0.44645	0.0225831	0.1591	0.1333	20240418 Haiti Cx Plate 6 Columns 1-5	0.712041	0.0360177	1.26874	1.063	N	NB55
La Colline	18.452	72.541	South	2	G7	6	D1	2024-04-16	--	--	--	6	D1	2024-04-18	0.31705	0.44505	0.00749813	0.09045	0.09252	20240418 Haiti Cx Plate 6 Columns 1-5	1.40372	0.0236497	1.42643	1.45908	N	NB51
La Colline	18.452	72.541	South	2	H7	6	D2	2024-04-16	--	GG	N	6	D2	2024-04-18	0.71905	0.4824	0.0175931	0.23825	0.19575	20240418 Haiti Cx Plate 6 Columns 1-5	0.670885	0.0244672	1.6567	1.36117	N	NB52
La Colline	18.452	72.541	South	2	G8	6	D3	2024-04-16	FF	--	N	6	D3	2024-04-18	0.29755	0.4135	0.0151381	0.14215	0.13445	20240418 Haiti Cx Plate 6 Columns 1-5	1.38968	0.0508759	2.38867	2.25928	N	NB53
La Colline	18.452	72.541	South	2	H8	6	D4	2024-04-16	--	--	--	6	D4	2024-04-18	0.3699	0.4456	0.0172031	0.19125	0.15095	20240418 Haiti Cx Plate 6 Columns 1-5	1.20465	0.0465075	2.58516	2.04042	N	NB54
La Colline	18.452	72.541	South	2	G9	6	D5	2024-04-16	FF	GG	N	6	D5	2024-04-18	0.1744	0.3775	0.00569813	0.14175	0.14535	20240418 Haiti Cx Plate 6 Columns 1-5	2.16456	0.0326727	4.06393	4.16714	N	NB55
La Colline	18.452	72.541	South	2	I7	6	E1	2024-04-16	LF	GG	N	6	E1	2024-04-18	0.36	0.43995	0.0125381	0.14215	0.13165	20240418 Haiti Cx Plate 6 Columns 1-5	1.22208	0.0348281	1.97431	1.82847	N	NB51
La Colline	18.452	72.541	South	2	J7	6	E2	2024-04-16	--	GG	--	6	E2	2024-04-18	0.3923	0.4533	0.0115981	0.1142	0.1041	20240418 Haiti Cx Plate 6 Columns 1-5	1.15549	0.0295644	1.45552	1.32679	N	NB52
La Colline	18.452	72.541	South	2	I8	6	E3	2024-04-16	--	--	--	6	E3	2024-04-18	0.84165	0.4576	0.0245831	0.3345	0.36575	20240418 Haiti Cx Plate 6 Columns 1-5	0.543694	0.0292083	1.98717	2.17282	N	NB53
La Colline	18.452	72.541	South	2	J8	6	E4	2024-04-16	FF	--	N	6	E4	2024-04-18	0.76285	#DIV/0!	0.00364312	0.1239	0.1181	20240418 Haiti Cx Plate 6 Columns 1-5					Y	NB54
La Colline	18.452	72.541	South	2	I9	6	E5	2024-04-16	FF	GG	N	6	E5	2024-04-18	0.6921	0.4661	0.0152281	0.20675	0.18485	20240418 Haiti Cx Plate 6 Columns 1-5	0.673458	0.0220028	1.49364	1.33543	N	NB55
La Colline	18.452	72.541	South	2	K7	6	F1	2024-04-16	FF	GG	--	6	F1	2024-04-18	0.50065	#DIV/0!	0.00843813	0.1165	0.13665	20240418 Haiti Cx Plate 6 Columns 1-5					Y	NB51
La Colline	18.452	72.541	South	2	L7	6	F2	2024-04-16	--	--	--	6	F2	2024-04-18	0.55395	0.45535	0.0140781	0.29705	0.2819	20240418 Haiti Cx Plate 6 Columns 1-5	0.822006	0.0254141	2.6812	2.54445	N	NB52
La Colline	18.452	72.541	South	2	K8	6	F3	2024-04-16	LF	--	--	6	F3	2024-04-18	0.42135	0.43275	0.0101281	0.14215	0.14355	20240418 Haiti Cx Plate 6 Columns 1-5	1.02706	0.0240373	1.68684	1.70345	N	NB53
La Colline	18.452	72.541	South	2	L8	6	F4	2024-04-16	LF	GG	N	6	F4	2024-04-18	0.52575	0.4474	0.0163231	0.2003	0.1809	20240418 Haiti Cx Plate 6 Columns 1-5	0.850975	0.0310473	1.9049	1.7204	N	NB54
La Colline	18.452	72.541	South	2	K9	6	F5	2024-04-16	LF	GG	--	6	F5	2024-04-18	0.6311	0.4526	0.0135331	0.19125	0.17385	20240418 Haiti Cx Plate 6 Columns 1-5	0.717161	0.0214437	1.51521	1.37736	N	NB55
La Colline	18.452	72.541	South	2	M7	6	G1	2024-04-16	--	GG	N	6	G1	2024-04-18	0.4311	0.44935	0.0112331	0.11755	0.1049	20240418 Haiti Cx Plate 6 Columns 1-5	1.04233	0.0260569	1.36337	1.21666	N	NB51
La Colline	18.452	72.541	South	2	N7	6	G2	2024-04-16	FF	GG	N	6	G2	2024-04-18	0.58295	0.45305	0.0138231	0.24775	0.2371	20240418 Haiti Cx Plate 6 Columns 1-5	0.777168	0.0237124	2.12497	2.03362	N	NB52
La Colline	18.452	72.541	South	2	M8	6	G3	2024-04-16	FF	GG	N	6	G3	2024-04-18	0.31635	0.4418	0.0101381	0.095675	0.095705	20240418 Haiti Cx Plate 6 Columns 1-5	1.39655	0.0320472	1.51217	1.51264	N	NB53
La Colline	18.452	72.541	South	2	N8	6	G4	2024-04-16	--	GG	N	6	G4	2024-04-18	0.3306	0.4327	0.0122731	0.097415	0.086485	20240418 Haiti Cx Plate 6 Columns 1-5	1.30883	0.0371238	1.47331	1.308	N	NB54
La Colline	18.452	72.541	South	2	M9	6	G5	2024-04-16	--	GG	N	6	G5	2024-04-18	0.35825	0.43815	0.0143281	0.2825	0.26075	20240418 Haiti Cx Plate 6 Columns 1-5	1.22303	0.0399948	3.94278	3.63922	N	NB55
La Colline	18.452	72.541	South	2	O7	6	H1	2024-04-16	--	GG	N	6	H1	2024-04-18	0.31715	0.44785	0.00766813	0.1062	0.10395	20240418 Haiti Cx Plate 6 Columns 1-5	1.41211	0.0241782	1.67429	1.63881	N	NB51
La Colline	18.452	72.541	South	2	P7	6	H2	2024-04-16	--	--	--	6	H2	2024-04-18	0.6069	0.4634	0.0197581	0.1149	0.1098	20240418 Haiti Cx Plate 6 Columns 1-5	0.763552	0.0325558	0.946614	0.904597	N	NB52
La Colline	18.452	72.541	South	2	O8	6	H3	2024-04-16	--	GG	N	6	H3	2024-04-18	0.3142	0.45565	0.00907313	0.2318	0.21525	20240418 Haiti Cx Plate 6 Columns 1-5	1.45019	0.0288769	3.68873	3.42537	N	NB53
La Colline	18.452	72.541	South	2	P8	6	H4	2024-04-16	--	GG	N	6	H4	2024-04-18	0.6721	0.47365	0.0183081	0.1249	0.12135	20240418 Haiti Cx Plate 6 Columns 1-5	0.704731	0.0272402	0.929177	0.902767	N	NB54
La Colline	18.452	72.541	South	2	O9	6	H5	2024-04-16	--	GG	Y	6	H5	2024-04-18	0.6477	0.3776	0.0111831	0.79305	0.81105	20240418 Haiti Cx Plate 6 Columns 1-5					N	NB55
Leogane	18.511	72.633	South	2	B9	6	A6	2024-04-16	--	--	--	6	A6	2024-04-18	0.75535	0.01123	0.0286388	0.50125	0.4284	20240418 Haiti Cx Plate 6 Columns 6-10	0.0148673	0.0379146	3.318	2.83577	N	NB56
Leogane	18.511	72.633	South	2	A10	6	A7	2024-04-16	--	GG	N	6	A7	2024-04-18	0.57985	0.0083655	0.0234938	0.19605	0.15415	20240418 Haiti Cx Plate 6 Columns 6-10	0.014427	0.0405171	1.69052	1.32922	N	NB57
Leogane	18.511	72.633	South	2	B10	6	A8	2024-04-16	--	GG	--	6	A8	2024-04-18	0.71955	0.010206	0.0192038	0.1367	0.0955	20240418 Haiti Cx Plate 6 Columns 6-10	0.0141839	0.0266886	0.949899	0.663609	N	NB58
Leogane	18.511	72.633	South	2	A11	6	A9	2024-04-16	--	--	--	6	A9	2024-04-18	0.305	0.013425	0.0108788	0.191	0.098545	20240418 Haiti Cx Plate 6 Columns 6-10	0.0440164	0.0356682	3.13115	1.61549	N	NB59
Leogane	18.511	72.633	South	2	B11	6	A10	2024-04-16	LF	GG	N	6	A10	2024-04-18	0.27685	0.0074875	0.00869881	0.15506	0.062815	20240418 Haiti Cx Plate 6 Columns 6-10	0.0270453	0.0314207	2.80043	1.13446	N	NB60
Leogane	18.511	72.633	South	2	D9	6	B6	2024-04-16	LF	GG	--	6	B6	2024-04-18	0.58845	0.012359	0.0111538	0.2196	0.1619	20240418 Haiti Cx Plate 6 Columns 6-10	0.0210026	0.0189546	1.86592	1.37565	N	NB56
Leogane	18.511	72.633	South	2	C10	6	B7	2024-04-16	--	GG	N	6	B7	2024-04-18	0.20475	0.008841	0.00489381	0.11045	0.10295	20240418 Haiti Cx Plate 6 Columns 6-10	0.0431795	0.0239014	2.69719	2.51404	N	NB57
Leogane	18.511	72.633	South	2	D10	6	B8	2024-04-16	--	--	--	6	B8	2024-04-18	0.18655	0.0095445	0.00481381	0.100055	0.090625	20240418 Haiti Cx Plate 6 Columns 6-10	0.0511632	0.0258044	2.68172	2.42897	N	NB58
Leogane	18.511	72.633	South	2	C11	6	B9	2024-04-16	LF	GG	N	6	B9	2024-04-18	0.36365	0.012995	0.0128088	0.22295	0.09674	20240418 Haiti Cx Plate 6 Columns 6-10	0.0357349	0.0352229	3.06545	1.33013	N	NB59
Leogane	18.511	72.633	South	2	D11	6	B10	2024-04-16	FF	GG	N	6	B10	2024-04-18	0.37815	0.009468	0.00879381	0.2013	0.1264	20240418 Haiti Cx Plate 6 Columns 6-10	0.0250377	0.0232548	2.66164	1.67129	N	NB60
Leogane	18.511	72.633	South	2	F9	6	C6	2024-04-16	LF	--	--	6	C6	2024-04-18	0.27685	0.0101	0.00906381	0.1239	0.09875	20240418 Haiti Cx Plate 6 Columns 6-10	0.0364818	0.0327391	2.23767	1.78346	N	NB56
Leogane	18.511	72.633	South	2	E10	6	C7	2024-04-16	FF	GG	N	6	C7	2024-04-18	0.4175	0.0101385	0.0147388	0.13215	0.10233	20240418 Haiti Cx Plate 6 Columns 6-10	0.0242838	0.0353025	1.58263	1.22551	N	NB57
Leogane	18.511	72.633	South	2	F10	6	C8	2024-04-16	--	--	--	6	C8	2024-04-18	0.1888	0.006344	0.00450381	0.0866	0.07777	20240418 Haiti Cx Plate 6 Columns 6-10	0.0336017	0.0238549	2.29343	2.05959	N	NB58
Leogane	18.511	72.633	South	2	E11	6	C9	2024-04-16	FF	GG	N	6	C9	2024-04-18	0.30875	0.008105	0.00919881	0.16425	0.09606	20240418 Haiti Cx Plate 6 Columns 6-10	0.026251	0.0297937	2.65992	1.55563	N	NB59
Leogane	18.511	72.633	South	2	F11	6	C10	2024-04-16	LF	GG	N	6	C10	2024-04-18	0.40365	0.009748	0.0215738	0.1419	0.10515	20240418 Haiti Cx Plate 6 Columns 6-10	0.0241496	0.0534468	1.75771	1.30249	N	NB60
Leogane	18.511	72.633	South	2	H9	6	D6	2024-04-16	LL	GG	N	6	D6	2024-04-18	0.186	0.0085015	0.00325381	0.11025	0.099835	20240418 Haiti Cx Plate 6 Columns 6-10	0.045707	0.0174936	2.96371	2.68374	N	NB56
Leogane	18.511	72.633	South	2	G10	6	D7	2024-04-16	LF	--	--	6	D7	2024-04-18	0.6168	0.0102545	0.0128238	0.1819	0.1881	20240418 Haiti Cx Plate 6 Columns 6-10	0.0166253	0.0207909	1.47455	1.52481	N	NB57
Leogane	18.511	72.633	South	2	H10	6	D8	2024-04-16	FF	--	N	6	D8	2024-04-18	0.1812	0.0088065	0.00590381	0.08463	0.07188	20240418 Haiti Cx Plate 6 Columns 6-10	0.048601	0.0325817	2.33526	1.98344	N	NB58
Leogane	18.511	72.633	South	2	G11	6	D9	2024-04-16	LF	GG	N	6	D9	2024-04-18	0.4736	0.0099035	0.0131538	0.17895	0.17155	20240418 Haiti Cx Plate 6 Columns 6-10	0.0209111	0.0277741	1.88925	1.81113	N	NB59
Leogane	18.511	72.633	South	2	H11	6	D10	2024-04-16	--	--	--	6	D10	2024-04-18	0.006294	0.0044005	-0.00128919	0.0364	0.045765	20240418 Haiti Cx Plate 6 Columns 6-10					N	NB60
Leogane	18.511	72.633	South	2	J9	6	E6	2024-04-16	LF	--	--	6	E6	2024-04-18	0.2766	0.016765	0.00577881	0.15135	0.13635	20240418 Haiti Cx Plate 6 Columns 6-10	0.060611	0.0208923	2.7359	2.46475	N	NB56
Leogane	18.511	72.633	South	2	I10	6	E7	2024-04-16	LF	GG	N	6	E7	2024-04-18	0.53095	0.0090115	0.0124238	0.16935	0.14475	20240418 Haiti Cx Plate 6 Columns 6-10	0.0169724	0.0233992	1.59478	1.36312	N	NB57
Leogane	18.511	72.633	South	2	J10	6	E8	2024-04-16	LF	--	--	6	E8	2024-04-18	0.5679	0.012295	0.0137538	0.16255	0.12905	20240418 Haiti Cx Plate 6 Columns 6-10	0.0216499	0.0242187	1.43115	1.1362	N	NB58
Leogane	18.511	72.633	South	2	I11	6	E9	2024-04-16	FF	--	--	6	E9	2024-04-18	0.35105	0.012165	0.0155738	0.13705	0.100505	20240418 Haiti Cx Plate 6 Columns 6-10	0.0346532	0.0443635	1.952	1.43149	N	NB59
Leogane	18.511	72.633	South	2	J11	6	E10	2024-04-16	LF	GG	N	6	E10	2024-04-18	0.7166	0.0095015	0.0214888	0.3605	0.2443	20240418 Haiti Cx Plate 6 Columns 6-10	0.0132591	0.0299872	2.51535	1.70458	N	NB60
Leogane	18.511	72.633	South	2	L9	6	F6	2024-04-16	LF	GG	N	6	F6	2024-04-18	0.29905	0.0098945	0.0108538	0.1599	0.12385	20240418 Haiti Cx Plate 6 Columns 6-10	0.0330864	0.0362943	2.67347	2.07072	N	NB56
Leogane	18.511	72.633	South	2	K10	6	F7	2024-04-16	FF	--	--	6	F7	2024-04-18	0.41965	0.0099565	0.00921881	0.09251	0.088805	20240418 Haiti Cx Plate 6 Columns 6-10	0.0237257	0.0219679	1.10223	1.05808	N	NB57
Leogane	18.511	72.633	South	2	L10	6	F8	2024-04-16	LL	--	N	6	F8	2024-04-18	0.004631	0.003518	-0.000468687	0.037895	0.045765	20240418 Haiti Cx Plate 6 Columns 6-10					N	NB58
Leogane	18.511	72.633	South	2	K11	6	F9	2024-04-16	--	--	N	6	F9	2024-04-18	0.56565	0.01269	0.0180938	0.15415	0.12125	20240418 Haiti Cx Plate 6 Columns 6-10	0.0224344	0.0319876	1.36259	1.07178	N	NB59
Leogane	18.511	72.633	South	2	L11	6	F10	2024-04-16	--	GG	N	6	F10	2024-04-18	0.45015	0.010542	0.0132488	0.17735	0.13255	20240418 Haiti Cx Plate 6 Columns 6-10	0.0234189	0.029432	1.9699	1.47229	N	NB60
Leogane	18.511	72.633	South	2	N9	6	G6	2024-04-16	--	--	--	6	G6	2024-04-18	0.70505	0.012735	0.0261938	0.278	0.23	20240418 Haiti Cx Plate 6 Columns 6-10	0.0180625	0.0371517	1.97149	1.63109	N	NB56
Leogane	18.511	72.633	South	2	M10	6	G7	2024-04-16	FF	--	--	6	G7	2024-04-18	0.29555	0.015265	0.00504881	0.1238	0.1253	20240418 Haiti Cx Plate 6 Columns 6-10	0.0516495	0.0170828	2.0944	2.11978	N	NB57
Leogane	18.511	72.633	South	2	N10	6	G8	2024-04-16	--	--	--	6	G8	2024-04-18	0.63935	0.012825	0.0187388	0.23395	0.1949	20240418 Haiti Cx Plate 6 Columns 6-10	0.0200594	0.0293092	1.82959	1.5242	N	NB58
Leogane	18.511	72.633	South	2	M11	6	G9	2024-04-16	--	--	--	6	G9	2024-04-18	0.51945	0.012835	0.0145988	0.12425	0.10938	20240418 Haiti Cx Plate 6 Columns 6-10	0.0247088	0.0281044	1.19598	1.05284	N	NB59
Leogane	18.511	72.633	South	2	N11	6	G10	2024-04-16	LF	GG	N	6	G10	2024-04-18	0.53825	0.01127	0.0204388	0.15155	0.11565	20240418 Haiti Cx Plate 6 Columns 6-10	0.0209382	0.0379727	1.4078	1.07431	N	NB60
Leogane	18.511	72.633	South	2	P9	6	H6	2024-04-16	LF	--	--	6	H6	2024-04-18	0.27535	0.0083935	0.00624881	0.12085	0.1133	20240418 Haiti Cx Plate 6 Columns 6-10	0.030483	0.0226941	2.19448	2.05738	N	NB56
Leogane	18.511	72.633	South	2	O10	6	H7	2024-04-16	FF	GG	--	6	H7	2024-04-18	0.3779	0.0076955	0.0128038	0.1349	0.1062	20240418 Haiti Cx Plate 6 Columns 6-10	0.0203639	0.0338815	1.78486	1.40513	N	NB57
Leogane	18.511	72.633	South	2	P10	6	H8	2024-04-16	--	GG	N	6	H8	2024-04-18	0.59625	0.01168	0.0175638	0.1406	0.10655	20240418 Haiti Cx Plate 6 Columns 6-10	0.0195891	0.0294571	1.17904	0.893501	N	NB58
Leogane	18.511	72.633	South	2	O11	6	H9	2024-04-16	FF	--	--	6	H9	2024-04-18	0.92025	0.0169	0.0354888	0.37445	0.2165	20240418 Haiti Cx Plate 6 Columns 6-10	0.0183646	0.0385643	2.0345	1.17631	N	NB59
Leogane	18.511	72.633	South	2	P11	6	H10	2024-04-16	--	GG	N	6	H10	2024-04-18	0.1976	0.0073555	0.00695381	0.09611	0.08711	20240418 Haiti Cx Plate 6 Columns 6-10	0.0372242	0.0351914	2.43193	2.2042	N	NB60
NFW				1	I6	1	E11	20240401	--	--
NFW				1	J6	1	E12	20240401	--	--
NFW				1	K6	1	F11	20240401	LL	GG
NFW				1	L6	1	F12	20240401	--	--
NFW				1	I12	2	E11	20240401	LL	GG
NFW				1	J12	2	E12	20240401	--	--
NFW				1	K12	2	F11	20240401	LF	GG
NFW				1	L12	2	F12	20240401	LL	--
NFW				1	I18	3	E11	20240401	LF	GG
NFW				1	J18	3	E12	20240401	--	GG
NFW				1	K18	3	F11	20240401	--	--
NFW				1	L18	3	F12	20240401	--	--
NFW				1	I24	4	E11	20240401	--	GG
NFW				1	J24	4	E12	20240401	--	GG
NFW				1	K24	4	F11	20240401	--	GG
NFW				1	L24	4	F12	20240401	LL	GG
NFW				2	I6	5	E11	20240416	--	--
NFW				2	J6	5	E12	20240416	LL	GG
NFW				2	K6	5	F11	20240416	--	SS
NFW				2	L6	5	F12	20240416	--	--
NFW				2	I12	6	E11	20240416	--	--
NFW				2	J12	6	E12	20240416	FF	--
NFW				2	K12	6	F11	20240416	LL	--
NFW				2	L12	6	F12	20240416	FF	--
0				1	M6	1	G11	20240401	--	--
0				1	N6	1	G12	20240401	--	--
0				1	O6	1	H11	20240401	--	--
0				1	P6	1	H12	20240401	--	--
0				1	M12	2	G11	20240401	--	--
0				1	N12	2	G12	20240401	--	--
0				1	O12	2	H11	20240401	--	--
0				1	P12	2	H12	20240401	FF	--
0				1	M18	3	G11	20240401	--	--
0				1	N18	3	G12	20240401	--	--
0				1	O18	3	H11	20240401	--	--
0				1	P18	3	H12	20240401	LL	GG
0				1	M24	4	G11	20240401	--	--
0				1	N24	4	G12	20240401	--	GG
0				1	O24	4	H11	20240401	LF	SS
0				1	P24	4	H12	20240401	LF	SS
0				2	M6	5	G11	20240416	--	--
0				2	N6	5	G12	20240416	--	--
0				2	O6	5	H11	20240416	FF	GG
0				2	P6	5	H12	20240416	--	--
0				2	M12	6	G11	20240416	--	--
0				2	N12	6	G12	20240416	--	--
0				2	O12	6	H11	20240416	FF	--
0				2	P12	6	H12	20240416	--	--
Cxn TT				1	G6	1	D11	20240401	LL	GG	Y
Cxn TT				1	H6	1	D12	20240401	LL	GG	Y
Cxn TT				1	G12	2	D11	20240401	LL	GG	Y
Cxn TT				1	H12	2	D12	20240401	LL	GS	Y
Cxn TT				1	G18	3	D11	20240401	LL	GG	Y
Cxn TT				1	H18	3	D12	20240401	LL	GG	Y
Cxn TT				1	G24	4	D11	20240401	LL	GG	Y
Cxn TT				1	H24	4	D12	20240401	LL	GG	Y
Cxn TT				2	G6	5	D11	20240416	--	--
Cxn TT				2	H6	5	D12	20240416	--	GG
Cxn TT				2	G12	6	D11	20240416	FF	GG
Cxn TT				2	H12	6	D12	20240416	--	--
Cxq ♀ CMAVE				1	C6	1	B11	20240401	LL	GG	N
Cxq ♀ CMAVE				1	D6	1	B12	20240401	LL	GG	N
Cxq ♀ CMAVE				1	C12	2	B11	20240401	LL	GG	N
Cxq ♀ CMAVE				1	D12	2	B12	20240401	LL	GG	N
Cxq ♀ CMAVE				1	C18	3	B11	20240401	LL	GG	N
Cxq ♀ CMAVE				1	D18	3	B12	20240401	LL	GG	N
Cxq ♀ CMAVE				1	C24	4	B11	20240401	LL	GG	N
Cxq ♀ CMAVE				1	D24	4	B12	20240401	LL	GG	N
Cxq ♀ CMAVE				2	C6	5	B11	20240416	LL	--
Cxq ♀ CMAVE				2	D6	5	B12	20240416	LL	--
Cxq ♀ CMAVE				2	C12	6	B11	20240416	--	--
Cxq ♀ CMAVE				2	D12	6	B12	20240416	--	--
Cxq ♀ LA				1	A6	1	A11	20240401	--	--	--
Cxq ♀ LA				1	B6	1	A12	20240401	FF	GG	N
Cxq ♀ LA				1	A12	2	A11	20240401	--	--	--
Cxq ♀ LA				1	B12	2	A12	20240401	FF	GG	N
Cxq ♀ LA				1	A18	3	A11	20240401	FF	GG	N
Cxq ♀ LA				1	B18	3	A12	20240401	FF	GG	N
Cxq ♀ LA				1	A24	4	A11	20240401	FF	GG	N
Cxq ♀ LA				1	B24	4	A12	20240401	FF	GG	N
Cxq ♀ LA				2	A6	5	A11	20240416	FF	--
Cxq ♀ LA				2	B6	5	A12	20240416	FF	GG
Cxq ♀ LA				2	A12	6	A11	20240416	FF	--
Cxq ♀ LA				2	B12	6	A12	20240416	--	--
Cxq ♀ LA/Cxq ♀ CMAVE				1	E6	1	C11	20240401	LF	GG	N
Cxq ♀ LA/Cxq ♀ CMAVE				1	F6	1	C12	20240401	--	GS	N
Cxq ♀ LA/Cxq ♀ CMAVE				1	E12	2	C11	20240401	LL	GG	N
Cxq ♀ LA/Cxq ♀ CMAVE				1	F12	2	C12	20240401	LF	GG	N
Cxq ♀ LA/Cxq ♀ CMAVE				1	E18	3	C11	20240401	LF	GG	N
Cxq ♀ LA/Cxq ♀ CMAVE				1	F18	3	C12	20240401	LL	GS	N
Cxq ♀ LA/Cxq ♀ CMAVE				1	E24	4	C11	20240401	LF	GG	N
Cxq ♀ LA/Cxq ♀ CMAVE				1	F24	4	C12	20240401	LF	GG	N
Cxq ♀ LA/Cxq ♀ CMAVE				2	E6	5	C11	20240416	--	GG
Cxq ♀ LA/Cxq ♀ CMAVE				2	F6	5	C12	20240416	LF	--
Cxq ♀ LA/Cxq ♀ CMAVE				2	E12	6	C11	20240416	LF	GG
Cxq ♀ LA/Cxq ♀ CMAVE				2	F12	6	C12	20240416	LF	--

## Sheet: Legend
Legend		Condition for exclusion
Red Highlight:		Bloodfed
No result		No enzyme assay results
Protein<min		Protein value below minimum value (0.087)
Cx. nigripalpus		Samples identified as Cx. nigripalpus by speciation MCA
