# Supplementary material for: Insecticide Resistance Mutations, Enzymatic Activity, and Pathogen Infection in Culex quinquefasciatus from Haiti
Source: Insects. 2026 Mar 18;17(3):331. doi: 10.3390/insects17030331 (PMC13027166; doi:10.3390/insects17030331)
Supplement: Supplementary file 1 [file insects-17-00331-s001.zip › File_S2_submission.txt]

File S2: Statistical test results

####Target site comparisons (Fig2)

#Chi squared test of NaV genotypes between North and South
#North/South  FF  LF  LL
#      North  46 105 105
#      South  33  60  38
#kdr      LL,LF,FF
North = c(105,105,46)
South = c(38,60,33)
data.table = rbind(North, South)
chisq.test(data.table)
#Pearson's Chi-squared test
#X-squared = 6.0613, df = 2, p-value = 0.04829 SIG

#Chi squared test of AchE genotypes between North and South
#North/South  GG  GS  SS
#     North 156  44  64
#     South 117  16   5
#AchE      GG, GS, SS
North = c(156,44,64)
South = c(117,16,5)
data.table = rbind(North, South)
chisq.test(data.table)
#Pearson's Chi-squared test
#X-squared = 32.819, df = 2, p-value = 7.472e-08 SIG

####Enzyme activity comparisons (Fig3)
#CytC (this works but the group_by is not needed if you use kruskal_test (from rstatix) vs. kruskal.test (from car))
culex_data_clean %>% kruskal_test(culex_data_clean$norm.CytC~culex_data_clean$"North/South")
# A tibble: 1 × 6
  .y.                            n statistic    df        p method        
* <chr>                      <int>     <dbl> <int>    <dbl> <chr>         
1 culex_data_clean$norm.CytC   472      49.6     1 1.87e-12 Kruskal-Wallis SIG

culex_data_clean %>%
kruskal_effsize(culex_data_clean$norm.CytC~culex_data_clean$"North/South") 
# A tibble: 1 × 5
  .y.                            n effsize method  magnitude
* <chr>                      <int>   <dbl> <chr>   <ord>    
1 culex_data_clean$norm.CytC   472   0.103 eta2[H] moderate  

culex_data_clean %>%
  dunn_test(norm.CytC~Location, detailed=TRUE) %>%
  print(n=Inf)

# A tibble: 66 × 13
   .y.       group1              group2            n1    n2 estimate estimate1 estimate2 statistic        p method       p.adj p.adj.signif
 * <chr>     <chr>               <chr>          <int> <int>    <dbl> <dbl[1d]> <dbl[1d]>     <dbl>    <dbl> <chr>        <dbl> <chr>       
 1 norm.CytC Carrefour des Peres Dimini            38    37   66.6       103.      169.    2.34    1.91e- 2 Dunn Test 4.60e- 1 ns          
 2 norm.CytC Carrefour des Peres Duperier          38    32  106.        103.      209.    3.60    3.18e- 4 Dunn Test 1.08e- 2 *           
 3 norm.CytC Carrefour des Peres Haute Limbe       38    39  171.        103.      273.    6.08    1.22e- 9 Dunn Test 6.45e- 8 ****        
 4 norm.CytC Carrefour des Peres La Colline        38    37  305.        103.      408    10.7     6.96e-27 Dunn Test 4.52e-25 ****        
 5 norm.CytC Carrefour des Peres La Salle          38    35  115.        103.      218.    3.99    6.50e- 5 Dunn Test 2.60e- 3 **          
 6 norm.CytC Carrefour des Peres Leogane           38    38   90.7       103.      193.    3.21    1.33e- 3 Dunn Test 4.39e- 2 *           
 7 norm.CytC Carrefour des Peres Limonade          38    37  -21.8       103.       80.9  -0.766   4.43e- 1 Dunn Test 1   e+ 0 ns          
 8 norm.CytC Carrefour des Peres Plaine-du-Nord    38    37  171.        103.      274.    6.01    1.89e- 9 Dunn Test 9.85e- 8 ****        
 9 norm.CytC Carrefour des Peres Royan             38    38   47.2       103.      150.    1.67    9.46e- 2 Dunn Test 1   e+ 0 ns          
10 norm.CytC Carrefour des Peres Sigueneau         38    26  253.        103.      356.    8.07    6.96e-16 Dunn Test 4.18e-14 ****        
11 norm.CytC Carrefour des Peres Ti Cousin         38    32   62.8       103.      166.    2.12    3.36e- 2 Dunn Test 7.06e- 1 ns          
12 norm.CytC Dimini              Duperier          37    32   39.7       169.      209.    1.34    1.81e- 1 Dunn Test 1   e+ 0 ns          
13 norm.CytC Dimini              Haute Limbe       37    39  104.        169.      273.    3.68    2.35e- 4 Dunn Test 8.93e- 3 **          
14 norm.CytC Dimini              La Colline        37    37  239.        169.      408     8.34    7.67e-17 Dunn Test 4.76e-15 ****        
15 norm.CytC Dimini              La Salle          37    35   48.6       169.      218.    1.67    9.44e- 2 Dunn Test 1   e+ 0 ns          
16 norm.CytC Dimini              Leogane           37    38   24.0       169.      193.    0.845   3.98e- 1 Dunn Test 1   e+ 0 ns          
17 norm.CytC Dimini              Limonade          37    37  -88.4       169.       80.9  -3.09    2.01e- 3 Dunn Test 6.42e- 2 ns          
18 norm.CytC Dimini              Plaine-du-Nord    37    37  104.        169.      274.    3.64    2.74e- 4 Dunn Test 9.86e- 3 **          
19 norm.CytC Dimini              Royan             37    38  -19.4       169.      150.   -0.683   4.94e- 1 Dunn Test 1   e+ 0 ns          
20 norm.CytC Dimini              Sigueneau         37    26  186.        169.      356.    5.91    3.38e- 9 Dunn Test 1.72e- 7 ****        
21 norm.CytC Dimini              Ti Cousin         37    32   -3.88      169.      166.   -0.130   8.96e- 1 Dunn Test 1   e+ 0 ns          
22 norm.CytC Duperier            Haute Limbe       32    39   64.2       209.      273.    2.19    2.88e- 2 Dunn Test 6.62e- 1 ns          
23 norm.CytC Duperier            La Colline        32    37  199.        209.      408     6.69    2.20e-11 Dunn Test 1.23e- 9 ****        
24 norm.CytC Duperier            La Salle          32    35    8.85      209.      218.    0.294   7.69e- 1 Dunn Test 1   e+ 0 ns          
25 norm.CytC Duperier            Leogane           32    38  -15.7       209.      193.   -0.531   5.95e- 1 Dunn Test 1   e+ 0 ns          
26 norm.CytC Duperier            Limonade          32    37 -128.        209.       80.9  -4.31    1.62e- 5 Dunn Test 6.65e- 4 ***         
27 norm.CytC Duperier            Plaine-du-Nord    32    37   64.4       209.      274.    2.17    3.01e- 2 Dunn Test 6.63e- 1 ns          
28 norm.CytC Duperier            Royan             32    38  -59.1       209.      150.   -2.00    4.53e- 2 Dunn Test 9.05e- 1 ns          
29 norm.CytC Duperier            Sigueneau         32    26  147.        209.      356.    4.51    6.53e- 6 Dunn Test 2.94e- 4 ***         
30 norm.CytC Duperier            Ti Cousin         32    32  -43.6       209.      166.   -1.42    1.57e- 1 Dunn Test 1   e+ 0 ns          
31 norm.CytC Haute Limbe         La Colline        39    37  135.        273.      408     4.77    1.87e- 6 Dunn Test 8.98e- 5 ****        
32 norm.CytC Haute Limbe         La Salle          39    35  -55.4       273.      218.   -1.93    5.34e- 2 Dunn Test 1   e+ 0 ns          
33 norm.CytC Haute Limbe         Leogane           39    38  -79.9       273.      193.   -2.85    4.41e- 3 Dunn Test 1.37e- 1 ns          
34 norm.CytC Haute Limbe         Limonade          39    37 -192.        273.       80.9  -6.81    9.90e-12 Dunn Test 5.74e-10 ****        
35 norm.CytC Haute Limbe         Plaine-du-Nord    39    37    0.233     273.      274.    0.00824 9.93e- 1 Dunn Test 1   e+ 0 ns          
36 norm.CytC Haute Limbe         Royan             39    38 -123.        273.      150.   -4.40    1.10e- 5 Dunn Test 4.86e- 4 ***         
37 norm.CytC Haute Limbe         Sigueneau         39    26   82.3       273.      356.    2.64    8.25e- 3 Dunn Test 2.31e- 1 ns          
38 norm.CytC Haute Limbe         Ti Cousin         39    32 -108.        273.      166.   -3.67    2.41e- 4 Dunn Test 8.93e- 3 **          
39 norm.CytC La Colline          La Salle          37    35 -190.        408       218.   -6.55    5.88e-11 Dunn Test 3.18e- 9 ****        
40 norm.CytC La Colline          Leogane           37    38 -215.        408       193.   -7.55    4.45e-14 Dunn Test 2.63e-12 ****        
41 norm.CytC La Colline          Limonade          37    37 -327.        408        80.9 -11.4     3.12e-30 Dunn Test 2.06e-28 ****        
42 norm.CytC La Colline          Plaine-du-Nord    37    37 -134.        408       274.   -4.70    2.64e- 6 Dunn Test 1.21e- 4 ***         
43 norm.CytC La Colline          Royan             37    38 -258.        408       150.   -9.07    1.14e-19 Dunn Test 7.28e-18 ****        
44 norm.CytC La Colline          Sigueneau         37    26  -52.3       408       356.   -1.66    9.66e- 2 Dunn Test 1   e+ 0 ns          
45 norm.CytC La Colline          Ti Cousin         37    32 -242.        408       166.   -8.16    3.38e-16 Dunn Test 2.06e-14 ****        
46 norm.CytC La Salle            Leogane           35    38  -24.5       218.      193.   -0.851   3.95e- 1 Dunn Test 1   e+ 0 ns          
47 norm.CytC La Salle            Limonade          35    37 -137.        218.       80.9  -4.72    2.37e- 6 Dunn Test 1.11e- 4 ***         
48 norm.CytC La Salle            Plaine-du-Nord    35    37   55.6       218.      274.    1.92    5.55e- 2 Dunn Test 1   e+ 0 ns          
49 norm.CytC La Salle            Royan             35    38  -68.0       218.      150.   -2.36    1.84e- 2 Dunn Test 4.60e- 1 ns          
50 norm.CytC La Salle            Sigueneau         35    26  138.        218.      356.    4.32    1.56e- 5 Dunn Test 6.55e- 4 ***         
51 norm.CytC La Salle            Ti Cousin         35    32  -52.4       218.      166.   -1.74    8.16e- 2 Dunn Test 1   e+ 0 ns          
52 norm.CytC Leogane             Limonade          38    37 -112.        193.       80.9  -3.95    7.67e- 5 Dunn Test 2.99e- 3 **          
53 norm.CytC Leogane             Plaine-du-Nord    38    37   80.1       193.      274.    2.82    4.83e- 3 Dunn Test 1.40e- 1 ns          
54 norm.CytC Leogane             Royan             38    38  -43.4       193.      150.   -1.54    1.24e- 1 Dunn Test 1   e+ 0 ns          
55 norm.CytC Leogane             Sigueneau         38    26  162.        193.      356.    5.18    2.24e- 7 Dunn Test 1.10e- 5 ****        
56 norm.CytC Leogane             Ti Cousin         38    32  -27.9       193.      166.   -0.944   3.45e- 1 Dunn Test 1   e+ 0 ns          
57 norm.CytC Limonade            Plaine-du-Nord    37    37  193.         80.9     274.    6.73    1.72e-11 Dunn Test 9.79e-10 ****        
58 norm.CytC Limonade            Royan             37    38   69.0        80.9     150.    2.43    1.52e- 2 Dunn Test 3.96e- 1 ns          
59 norm.CytC Limonade            Sigueneau         37    26  275.         80.9     356.    8.72    2.81e-18 Dunn Test 1.77e-16 ****        
60 norm.CytC Limonade            Ti Cousin         37    32   84.6        80.9     166.    2.84    4.44e- 3 Dunn Test 1.37e- 1 ns          
61 norm.CytC Plaine-du-Nord      Royan             37    38 -124.        274.      150.   -4.35    1.38e- 5 Dunn Test 5.95e- 4 ***         
62 norm.CytC Plaine-du-Nord      Sigueneau         37    26   82.1       274.      356.    2.61    9.16e- 3 Dunn Test 2.47e- 1 ns          
63 norm.CytC Plaine-du-Nord      Ti Cousin         37    32 -108.        274.      166.   -3.64    2.78e- 4 Dunn Test 9.86e- 3 **          
64 norm.CytC Royan               Sigueneau         38    26  206.        150.      356.    6.56    5.22e-11 Dunn Test 2.87e- 9 ****        
65 norm.CytC Royan               Ti Cousin         38    32   15.6       150.      166.    0.526   5.99e- 1 Dunn Test 1   e+ 0 ns          
66 norm.CytC Sigueneau           Ti Cousin         26    32 -190.        356.      166.   -5.85    4.93e- 9 Dunn Test 2.46e- 7 ****  

#GST
culex_data_clean %>% kruskal_test(culex_data_clean$norm.GST~culex_data_clean$"North/South")
# A tibble: 1 × 6
  .y.                           n statistic    df        p method        
* <chr>                     <int>     <dbl> <int>    <dbl> <chr>         
1 culex_data_clean$norm.GST   472      51.9     1 5.87e-13 Kruskal-Wallis SIG

culex_data_clean %>%
kruskal_effsize(culex_data_clean$norm.GST~culex_data_clean$"North/South") 
# A tibble: 1 × 5
  .y.                           n effsize method  magnitude
* <chr>                     <int>   <dbl> <chr>   <ord>    
1 culex_data_clean$norm.GST   472   0.108 eta2[H] moderate 

culex_data_clean %>%
  dunn_test(norm.GST~Location, detailed=TRUE) %>%
  print(n=Inf)
# A tibble: 66 × 13
   .y.      group1              group2            n1    n2 estimate estimate1 estimate2 statistic        p method       p.adj p.adj.signif
 * <chr>    <chr>               <chr>          <int> <int>    <dbl> <dbl[1d]> <dbl[1d]>     <dbl>    <dbl> <chr>        <dbl> <chr>       
 1 norm.GST Carrefour des Peres Dimini            38    37    77.1      131.      208.      2.71  6.71e- 3 Dunn Test 1.81e- 1 ns          
 2 norm.GST Carrefour des Peres Duperier          38    32   -20.7      131.      111.     -0.700 4.84e- 1 Dunn Test 1   e+ 0 ns          
 3 norm.GST Carrefour des Peres Haute Limbe       38    39   183.       131.      314.      6.51  7.36e-11 Dunn Test 4.05e- 9 ****        
 4 norm.GST Carrefour des Peres La Colline        38    37    99.0      131.      230.      3.48  4.98e- 4 Dunn Test 1.69e- 2 *           
 5 norm.GST Carrefour des Peres La Salle          38    35   202.       131.      334.      7.01  2.38e-12 Dunn Test 1.45e-10 ****        
 6 norm.GST Carrefour des Peres Leogane           38    38    85.4      131.      217.      3.02  2.49e- 3 Dunn Test 7.73e- 2 ns          
 7 norm.GST Carrefour des Peres Limonade          38    37   -41.6      131.       89.8    -1.46  1.44e- 1 Dunn Test 1   e+ 0 ns          
 8 norm.GST Carrefour des Peres Plaine-du-Nord    38    37   159.       131.      290.      5.58  2.39e- 8 Dunn Test 1.22e- 6 ****        
 9 norm.GST Carrefour des Peres Royan             38    38   -36.9      131.       94.4    -1.31  1.91e- 1 Dunn Test 1   e+ 0 ns          
10 norm.GST Carrefour des Peres Sigueneau         38    26   136.       131.      267.      4.33  1.48e- 5 Dunn Test 6.51e- 4 ***         
11 norm.GST Carrefour des Peres Ti Cousin         38    32   164.       131.      295.      5.54  3.09e- 8 Dunn Test 1.55e- 6 ****        
12 norm.GST Dimini              Duperier          37    32   -97.8      208.      111.     -3.29  1.00e- 3 Dunn Test 3.21e- 2 *           
13 norm.GST Dimini              Haute Limbe       37    39   106.       208.      314.      3.74  1.83e- 4 Dunn Test 6.79e- 3 **          
14 norm.GST Dimini              La Colline        37    37    21.9      208.      230.      0.766 4.44e- 1 Dunn Test 1   e+ 0 ns          
15 norm.GST Dimini              La Salle          37    35   125.       208.      334.      4.31  1.64e- 5 Dunn Test 6.87e- 4 ***         
16 norm.GST Dimini              Leogane           37    38     8.33     208.      217.      0.293 7.70e- 1 Dunn Test 1   e+ 0 ns          
17 norm.GST Dimini              Limonade          37    37  -119.       208.       89.8    -4.15  3.38e- 5 Dunn Test 1.39e- 3 **          
18 norm.GST Dimini              Plaine-du-Nord    37    37    81.6      208.      290.      2.85  4.35e- 3 Dunn Test 1.22e- 1 ns          
19 norm.GST Dimini              Royan             37    38  -114.       208.       94.4    -4.01  6.11e- 5 Dunn Test 2.32e- 3 **          
20 norm.GST Dimini              Sigueneau         37    26    58.6      208.      267.      1.86  6.27e- 2 Dunn Test 1   e+ 0 ns          
21 norm.GST Dimini              Ti Cousin         37    32    86.4      208.      295.      2.91  3.63e- 3 Dunn Test 1.05e- 1 ns          
22 norm.GST Duperier            Haute Limbe       32    39   203.       111.      314.      6.93  4.25e-12 Dunn Test 2.51e-10 ****        
23 norm.GST Duperier            La Colline        32    37   120.       111.      230.      4.03  5.65e- 5 Dunn Test 2.20e- 3 **          
24 norm.GST Duperier            La Salle          32    35   223.       111.      334.      7.40  1.35e-13 Dunn Test 8.34e-12 ****        
25 norm.GST Duperier            Leogane           32    38   106.       111.      217.      3.59  3.28e- 4 Dunn Test 1.18e- 2 *           
26 norm.GST Duperier            Limonade          32    37   -20.9      111.       89.8    -0.703 4.82e- 1 Dunn Test 1   e+ 0 ns          
27 norm.GST Duperier            Plaine-du-Nord    32    37   179.       111.      290.      6.04  1.58e- 9 Dunn Test 8.54e- 8 ****        
28 norm.GST Duperier            Royan             32    38   -16.2      111.       94.4    -0.549 5.83e- 1 Dunn Test 1   e+ 0 ns          
29 norm.GST Duperier            Sigueneau         32    26   156.       111.      267.      4.81  1.50e- 6 Dunn Test 7.03e- 5 ****        
30 norm.GST Duperier            Ti Cousin         32    32   184.       111.      295.      5.99  2.16e- 9 Dunn Test 1.15e- 7 ****        
31 norm.GST Haute Limbe         La Colline        39    37   -83.8      314.      230.     -2.96  3.03e- 3 Dunn Test 9.08e- 2 ns          
32 norm.GST Haute Limbe         La Salle          39    35    19.4      314.      334.      0.677 4.98e- 1 Dunn Test 1   e+ 0 ns          
33 norm.GST Haute Limbe         Leogane           39    38   -97.4      314.      217.     -3.47  5.22e- 4 Dunn Test 1.72e- 2 *           
34 norm.GST Haute Limbe         Limonade          39    37  -224.       314.       89.8    -7.94  2.01e-15 Dunn Test 1.29e-13 ****        
35 norm.GST Haute Limbe         Plaine-du-Nord    39    37   -24.1      314.      290.     -0.852 3.94e- 1 Dunn Test 1   e+ 0 ns          
36 norm.GST Haute Limbe         Royan             39    38  -220.       314.       94.4    -7.83  4.96e-15 Dunn Test 3.13e-13 ****        
37 norm.GST Haute Limbe         Sigueneau         39    26   -47.1      314.      267.     -1.51  1.31e- 1 Dunn Test 1   e+ 0 ns          
38 norm.GST Haute Limbe         Ti Cousin         39    32   -19.3      314.      295.     -0.656 5.12e- 1 Dunn Test 1   e+ 0 ns          
39 norm.GST La Colline          La Salle          37    35   103.       230.      334.      3.55  3.79e- 4 Dunn Test 1.33e- 2 *           
40 norm.GST La Colline          Leogane           37    38   -13.6      230.      217.     -0.478 6.33e- 1 Dunn Test 1   e+ 0 ns          
41 norm.GST La Colline          Limonade          37    37  -141.       230.       89.8    -4.91  9.03e- 7 Dunn Test 4.34e- 5 ****        
42 norm.GST La Colline          Plaine-du-Nord    37    37    59.7      230.      290.      2.09  3.70e- 2 Dunn Test 8.51e- 1 ns          
43 norm.GST La Colline          Royan             37    38  -136.       230.       94.4    -4.78  1.76e- 6 Dunn Test 8.09e- 5 ****        
44 norm.GST La Colline          Sigueneau         37    26    36.7      230.      267.      1.17  2.44e- 1 Dunn Test 1   e+ 0 ns          
45 norm.GST La Colline          Ti Cousin         37    32    64.5      230.      295.      2.17  2.99e- 2 Dunn Test 7.19e- 1 ns          
46 norm.GST La Salle            Leogane           35    38  -117.       334.      217.     -4.05  5.15e- 5 Dunn Test 2.06e- 3 **          
47 norm.GST La Salle            Limonade          35    37  -244.       334.       89.8    -8.40  4.56e-17 Dunn Test 3.01e-15 ****        
48 norm.GST La Salle            Plaine-du-Nord    35    37   -43.5      334.      290.     -1.50  1.34e- 1 Dunn Test 1   e+ 0 ns          
49 norm.GST La Salle            Royan             35    38  -239.       334.       94.4    -8.29  1.14e-16 Dunn Test 7.42e-15 ****        
50 norm.GST La Salle            Sigueneau         35    26   -66.5      334.      267.     -2.09  3.71e- 2 Dunn Test 8.51e- 1 ns          
51 norm.GST La Salle            Ti Cousin         35    32   -38.7      334.      295.     -1.28  1.99e- 1 Dunn Test 1   e+ 0 ns          
52 norm.GST Leogane             Limonade          38    37  -127.       217.       89.8    -4.47  7.95e- 6 Dunn Test 3.58e- 4 ***         
53 norm.GST Leogane             Plaine-du-Nord    38    37    73.3      217.      290.      2.58  9.95e- 3 Dunn Test 2.49e- 1 ns          
54 norm.GST Leogane             Royan             38    38  -122.       217.       94.4    -4.33  1.49e- 5 Dunn Test 6.51e- 4 ***         
55 norm.GST Leogane             Sigueneau         38    26    50.3      217.      267.      1.61  1.08e- 1 Dunn Test 1   e+ 0 ns          
56 norm.GST Leogane             Ti Cousin         38    32    78.1      217.      295.      2.64  8.19e- 3 Dunn Test 2.13e- 1 ns          
57 norm.GST Limonade            Plaine-du-Nord    37    37   200.        89.8     290.      7.00  2.61e-12 Dunn Test 1.57e-10 ****        
58 norm.GST Limonade            Royan             37    38     4.69      89.8      94.4     0.165 8.69e- 1 Dunn Test 1   e+ 0 ns          
59 norm.GST Limonade            Sigueneau         37    26   177.        89.8     267.      5.63  1.82e- 8 Dunn Test 9.49e- 7 ****        
60 norm.GST Limonade            Ti Cousin         37    32   205.        89.8     295.      6.90  5.15e-12 Dunn Test 2.99e-10 ****        
61 norm.GST Plaine-du-Nord      Royan             37    38  -196.       290.       94.4    -6.88  6.03e-12 Dunn Test 3.44e-10 ****        
62 norm.GST Plaine-du-Nord      Sigueneau         37    26   -23.0      290.      267.     -0.729 4.66e- 1 Dunn Test 1   e+ 0 ns          
63 norm.GST Plaine-du-Nord      Ti Cousin         37    32     4.82     290.      295.      0.162 8.71e- 1 Dunn Test 1   e+ 0 ns          
64 norm.GST Royan               Sigueneau         38    26   173.        94.4     267.      5.51  3.61e- 8 Dunn Test 1.77e- 6 ****        
65 norm.GST Royan               Ti Cousin         38    32   200.        94.4     295.      6.78  1.16e-11 Dunn Test 6.50e-10 ****        
66 norm.GST Sigueneau           Ti Cousin         26    32    27.8      267.      295.      0.855 3.92e- 1 Dunn Test 1   e+ 0 ns          

#alpha
culex_data_clean %>% kruskal_test(culex_data_clean$norm.alpha~culex_data_clean$"North/South")
# A tibble: 1 × 6
  .y.                             n statistic    df        p method        
* <chr>                       <int>     <dbl> <int>    <dbl> <chr>         
1 culex_data_clean$norm.alpha   472      13.2     1 0.000275 Kruskal-Wallis SIG

culex_data_clean %>% kruskal_effsize(culex_data_clean$norm.alpha~culex_data_clean$"North/South") 
# A tibble: 1 × 5
  .y.                             n effsize method  magnitude
* <chr>                       <int>   <dbl> <chr>   <ord>    
1 culex_data_clean$norm.alpha   472  0.0260 eta2[H] small 

culex_data_clean %>%
  dunn_test(norm.alpha~Location, detailed=TRUE) %>%
  print(n=Inf)
# A tibble: 66 × 13
   .y.        group1              group2            n1    n2 estimate estimate1 estimate2 statistic        p method       p.adj p.adj.signif
 * <chr>      <chr>               <chr>          <int> <int>    <dbl> <dbl[1d]> <dbl[1d]>     <dbl>    <dbl> <chr>        <dbl> <chr>       
 1 norm.alpha Carrefour des Peres Dimini            38    37  -164.       282.      118.    -5.77   7.99e- 9 Dunn Test 4.16e- 7 ****        
 2 norm.alpha Carrefour des Peres Duperier          38    32    74.2      282.      356.     2.51   1.20e- 2 Dunn Test 3.12e- 1 ns          
 3 norm.alpha Carrefour des Peres Haute Limbe       38    39   -66.0      282.      216.    -2.35   1.87e- 2 Dunn Test 4.47e- 1 ns          
 4 norm.alpha Carrefour des Peres La Colline        38    37  -122.       282.      159.    -4.31   1.65e- 5 Dunn Test 6.60e- 4 ***         
 5 norm.alpha Carrefour des Peres La Salle          38    35  -148.       282.      134.    -5.12   3.01e- 7 Dunn Test 1.35e- 5 ****        
 6 norm.alpha Carrefour des Peres Leogane           38    38   -97.1      282.      185.    -3.44   5.84e- 4 Dunn Test 1.87e- 2 *           
 7 norm.alpha Carrefour des Peres Limonade          38    37  -220.       282.       62.1   -7.72   1.14e-14 Dunn Test 7.06e-13 ****        
 8 norm.alpha Carrefour des Peres Plaine-du-Nord    38    37    -1.60     282.      280.    -0.0564 9.55e- 1 Dunn Test 1   e+ 0 ns          
 9 norm.alpha Carrefour des Peres Royan             38    38    36.5      282.      318.     1.29   1.96e- 1 Dunn Test 1   e+ 0 ns          
10 norm.alpha Carrefour des Peres Sigueneau         38    26    48.8      282.      330.     1.56   1.19e- 1 Dunn Test 1   e+ 0 ns          
11 norm.alpha Carrefour des Peres Ti Cousin         38    32  -120.       282.      162.    -4.07   4.79e- 5 Dunn Test 1.77e- 3 **          
12 norm.alpha Dimini              Duperier          37    32   238.       118.      356.     8.02   1.09e-15 Dunn Test 6.88e-14 ****        
13 norm.alpha Dimini              Haute Limbe       37    39    98.0      118.      216.     3.47   5.22e- 4 Dunn Test 1.72e- 2 *           
14 norm.alpha Dimini              La Colline        37    37    41.5      118.      159.     1.45   1.47e- 1 Dunn Test 1   e+ 0 ns          
15 norm.alpha Dimini              La Salle          37    35    16.3      118.      134.     0.560  5.75e- 1 Dunn Test 1   e+ 0 ns          
16 norm.alpha Dimini              Leogane           37    38    66.9      118.      185.     2.35   1.86e- 2 Dunn Test 4.47e- 1 ns          
17 norm.alpha Dimini              Limonade          37    37   -55.6      118.       62.1   -1.94   5.22e- 2 Dunn Test 1   e+ 0 ns          
18 norm.alpha Dimini              Plaine-du-Nord    37    37   162.       118.      280.     5.67   1.39e- 8 Dunn Test 7.09e- 7 ****        
19 norm.alpha Dimini              Royan             37    38   201.       118.      318.     7.05   1.76e-12 Dunn Test 1.04e-10 ****        
20 norm.alpha Dimini              Sigueneau         37    26   213.       118.      330.     6.76   1.41e-11 Dunn Test 8.20e-10 ****        
21 norm.alpha Dimini              Ti Cousin         37    32    43.9      118.      162.     1.48   1.39e- 1 Dunn Test 1   e+ 0 ns          
22 norm.alpha Duperier            Haute Limbe       32    39  -140.       356.      216.    -4.78   1.79e- 6 Dunn Test 7.71e- 5 ****        
23 norm.alpha Duperier            La Colline        32    37  -197.       356.      159.    -6.62   3.63e-11 Dunn Test 2.07e- 9 ****        
24 norm.alpha Duperier            La Salle          32    35  -222.       356.      134.    -7.37   1.68e-13 Dunn Test 1.01e-11 ****        
25 norm.alpha Duperier            Leogane           32    38  -171.       356.      185.    -5.80   6.61e- 9 Dunn Test 3.50e- 7 ****        
26 norm.alpha Duperier            Limonade          32    37  -294.       356.       62.1   -9.89   4.80e-23 Dunn Test 3.17e-21 ****        
27 norm.alpha Duperier            Plaine-du-Nord    32    37   -75.8      356.      280.    -2.55   1.07e- 2 Dunn Test 2.90e- 1 ns          
28 norm.alpha Duperier            Royan             32    38   -37.7      356.      318.    -1.28   2.02e- 1 Dunn Test 1   e+ 0 ns          
29 norm.alpha Duperier            Sigueneau         32    26   -25.4      356.      330.    -0.781  4.35e- 1 Dunn Test 1   e+ 0 ns          
30 norm.alpha Duperier            Ti Cousin         32    32  -194.       356.      162.    -6.31   2.74e-10 Dunn Test 1.51e- 8 ****        
31 norm.alpha Haute Limbe         La Colline        39    37   -56.5      216.      159.    -2.00   4.56e- 2 Dunn Test 9.58e- 1 ns          
32 norm.alpha Haute Limbe         La Salle          39    35   -81.8      216.      134.    -2.85   4.35e- 3 Dunn Test 1.22e- 1 ns          
33 norm.alpha Haute Limbe         Leogane           39    38   -31.1      216.      185.    -1.11   2.68e- 1 Dunn Test 1   e+ 0 ns          
34 norm.alpha Haute Limbe         Limonade          39    37  -154.       216.       62.1   -5.44   5.46e- 8 Dunn Test 2.64e- 6 ****        
35 norm.alpha Haute Limbe         Plaine-du-Nord    39    37    64.4      216.      280.     2.28   2.26e- 2 Dunn Test 4.98e- 1 ns          
36 norm.alpha Haute Limbe         Royan             39    38   103.       216.      318.     3.65   2.59e- 4 Dunn Test 8.81e- 3 **          
37 norm.alpha Haute Limbe         Sigueneau         39    26   115.       216.      330.     3.68   2.29e- 4 Dunn Test 8.01e- 3 **          
38 norm.alpha Haute Limbe         Ti Cousin         39    32   -54.1      216.      162.    -1.84   6.55e- 2 Dunn Test 1   e+ 0 ns          
39 norm.alpha La Colline          La Salle          37    35   -25.3      159.      134.    -0.871  3.84e- 1 Dunn Test 1   e+ 0 ns          
40 norm.alpha La Colline          Leogane           37    38    25.4      159.      185.     0.892  3.72e- 1 Dunn Test 1   e+ 0 ns          
41 norm.alpha La Colline          Limonade          37    37   -97.1      159.       62.1   -3.39   6.93e- 4 Dunn Test 2.15e- 2 *           
42 norm.alpha La Colline          Plaine-du-Nord    37    37   121.       159.      280.     4.22   2.41e- 5 Dunn Test 9.15e- 4 ***         
43 norm.alpha La Colline          Royan             37    38   159.       159.      318.     5.59   2.25e- 8 Dunn Test 1.13e- 6 ****        
44 norm.alpha La Colline          Sigueneau         37    26   171.       159.      330.     5.44   5.39e- 8 Dunn Test 2.64e- 6 ****        
45 norm.alpha La Colline          Ti Cousin         37    32     2.40     159.      162.     0.0808 9.36e- 1 Dunn Test 1   e+ 0 ns          
46 norm.alpha La Salle            Leogane           35    38    50.6      134.      185.     1.76   7.92e- 2 Dunn Test 1   e+ 0 ns          
47 norm.alpha La Salle            Limonade          35    37   -71.8      134.       62.1   -2.47   1.33e- 2 Dunn Test 3.34e- 1 ns          
48 norm.alpha La Salle            Plaine-du-Nord    35    37   146.       134.      280.     5.03   4.78e- 7 Dunn Test 2.10e- 5 ****        
49 norm.alpha La Salle            Royan             35    38   184.       134.      318.     6.39   1.68e-10 Dunn Test 9.38e- 9 ****        
50 norm.alpha La Salle            Sigueneau         35    26   197.       134.      330.     6.17   6.92e-10 Dunn Test 3.74e- 8 ****        
51 norm.alpha La Salle            Ti Cousin         35    32    27.7      134.      162.     0.919  3.58e- 1 Dunn Test 1   e+ 0 ns          
52 norm.alpha Leogane             Limonade          38    37  -122.       185.       62.1   -4.31   1.66e- 5 Dunn Test 6.60e- 4 ***         
53 norm.alpha Leogane             Plaine-du-Nord    38    37    95.5      185.      280.     3.36   7.81e- 4 Dunn Test 2.34e- 2 *           
54 norm.alpha Leogane             Royan             38    38   134.       185.      318.     4.73   2.23e- 6 Dunn Test 9.38e- 5 ****        
55 norm.alpha Leogane             Sigueneau         38    26   146.       185.      330.     4.66   3.19e- 6 Dunn Test 1.31e- 4 ***         
56 norm.alpha Leogane             Ti Cousin         38    32   -23.0      185.      162.    -0.777  4.37e- 1 Dunn Test 1   e+ 0 ns          
57 norm.alpha Limonade            Plaine-du-Nord    37    37   218         62.1     280.     7.62   2.62e-14 Dunn Test 1.60e-12 ****        
58 norm.alpha Limonade            Royan             37    38   256.        62.1     318.     9.01   2.13e-19 Dunn Test 1.38e-17 ****        
59 norm.alpha Limonade            Sigueneau         37    26   268.        62.1     330.     8.52   1.59e-17 Dunn Test 1.02e-15 ****        
60 norm.alpha Limonade            Ti Cousin         37    32    99.5       62.1     162.     3.35   8.14e- 4 Dunn Test 2.36e- 2 *           
61 norm.alpha Plaine-du-Nord      Royan             37    38    38.1      280.      318.     1.34   1.80e- 1 Dunn Test 1   e+ 0 ns          
62 norm.alpha Plaine-du-Nord      Sigueneau         37    26    50.4      280.      330.     1.60   1.09e- 1 Dunn Test 1   e+ 0 ns          
63 norm.alpha Plaine-du-Nord      Ti Cousin         37    32  -118.       280.      162.    -3.99   6.70e- 5 Dunn Test 2.41e- 3 **          
64 norm.alpha Royan               Sigueneau         38    26    12.3      318.      330.     0.394  6.94e- 1 Dunn Test 1   e+ 0 ns          
65 norm.alpha Royan               Ti Cousin         38    32  -157.       318.      162.    -5.30   1.15e- 7 Dunn Test 5.41e- 6 ****        
66 norm.alpha Sigueneau           Ti Cousin         26    32  -169.       330.      162.    -5.20   2.03e- 7 Dunn Test 9.32e- 6 ****

#beta
culex_data_clean %>% kruskal_test(culex_data_clean$norm.beta~culex_data_clean$"North/South")
# A tibble: 1 × 6
  .y.                            n statistic    df        p method        
* <chr>                      <int>     <dbl> <int>    <dbl> <chr>         
1 culex_data_clean$norm.beta   472      13.9     1 0.000195 Kruskal-Wallis  SIG

culex_data_clean %>% kruskal_effsize(culex_data_clean$norm.beta~culex_data_clean$"North/South") 
# A tibble: 1 × 5
  .y.                            n effsize method  magnitude
* <chr>                      <int>   <dbl> <chr>   <ord>    
1 culex_data_clean$norm.beta   472  0.0274 eta2[H] small
culex_data_clean %>%
  dunn_test(norm.beta~Location, detailed=TRUE) %>%
  print(n=Inf)
# A tibble: 66 × 13
   .y.       group1              group2            n1    n2 estimate estimate1 estimate2 statistic        p method       p.adj p.adj.signif
 * <chr>     <chr>               <chr>          <int> <int>    <dbl> <dbl[1d]> <dbl[1d]>     <dbl>    <dbl> <chr>        <dbl> <chr>       
 1 norm.beta Carrefour des Peres Dimini            38    37  -94.3       202.      108.    -3.32   9.11e- 4 Dunn Test 3.73e- 2 *           
 2 norm.beta Carrefour des Peres Duperier          38    32   70.6       202.      273      2.39   1.68e- 2 Dunn Test 5.54e- 1 ns          
 3 norm.beta Carrefour des Peres Haute Limbe       38    39   30.2       202.      233.     1.08   2.82e- 1 Dunn Test 1   e+ 0 ns          
 4 norm.beta Carrefour des Peres La Colline        38    37   21.7       202.      224.     0.763  4.46e- 1 Dunn Test 1   e+ 0 ns          
 5 norm.beta Carrefour des Peres La Salle          38    35   -4.57      202.      198.    -0.158  8.74e- 1 Dunn Test 1   e+ 0 ns          
 6 norm.beta Carrefour des Peres Leogane           38    38    2.97      202.      205.     0.105  9.16e- 1 Dunn Test 1   e+ 0 ns          
 7 norm.beta Carrefour des Peres Limonade          38    37 -117.        202.       85.5   -4.11   3.93e- 5 Dunn Test 1.85e- 3 **          
 8 norm.beta Carrefour des Peres Plaine-du-Nord    38    37   69.8       202.      272.     2.46   1.41e- 2 Dunn Test 4.93e- 1 ns          
 9 norm.beta Carrefour des Peres Royan             38    38    1.05      202.      203.     0.0373 9.70e- 1 Dunn Test 1   e+ 0 ns          
10 norm.beta Carrefour des Peres Sigueneau         38    26  172.        202.      375.     5.50   3.71e- 8 Dunn Test 2.19e- 6 ****        
11 norm.beta Carrefour des Peres Ti Cousin         38    32   39.3       202.      242.     1.33   1.84e- 1 Dunn Test 1   e+ 0 ns          
12 norm.beta Dimini              Duperier          37    32  165.        108.      273      5.55   2.86e- 8 Dunn Test 1.72e- 6 ****        
13 norm.beta Dimini              Haute Limbe       37    39  125.        108.      233.     4.41   1.05e- 5 Dunn Test 5.25e- 4 ***         
14 norm.beta Dimini              La Colline        37    37  116         108.      224.     4.05   5.07e- 5 Dunn Test 2.28e- 3 **          
15 norm.beta Dimini              La Salle          37    35   89.7       108.      198.     3.09   1.99e- 3 Dunn Test 7.57e- 2 ns          
16 norm.beta Dimini              Leogane           37    38   97.3       108.      205.     3.42   6.23e- 4 Dunn Test 2.68e- 2 *           
17 norm.beta Dimini              Limonade          37    37  -22.6       108.       85.5   -0.789  4.30e- 1 Dunn Test 1   e+ 0 ns          
18 norm.beta Dimini              Plaine-du-Nord    37    37  164.        108.      272.     5.73   9.81e- 9 Dunn Test 6.08e- 7 ****        
19 norm.beta Dimini              Royan             37    38   95.4       108.      203.     3.35   7.97e- 4 Dunn Test 3.35e- 2 *           
20 norm.beta Dimini              Sigueneau         37    26  267.        108.      375.     8.47   2.50e-17 Dunn Test 1.63e-15 ****        
21 norm.beta Dimini              Ti Cousin         37    32  134.        108.      242.     4.49   6.99e- 6 Dunn Test 3.56e- 4 ***         
22 norm.beta Duperier            Haute Limbe       32    39  -40.4       273       233.    -1.38   1.69e- 1 Dunn Test 1   e+ 0 ns          
23 norm.beta Duperier            La Colline        32    37  -48.9       273       224.    -1.65   9.96e- 2 Dunn Test 1   e+ 0 ns          
24 norm.beta Duperier            La Salle          32    35  -75.2       273       198.    -2.50   1.25e- 2 Dunn Test 4.51e- 1 ns          
25 norm.beta Duperier            Leogane           32    38  -67.7       273       205.    -2.29   2.20e- 2 Dunn Test 6.60e- 1 ns          
26 norm.beta Duperier            Limonade          32    37 -188.        273        85.5   -6.31   2.79e-10 Dunn Test 1.76e- 8 ****        
27 norm.beta Duperier            Plaine-du-Nord    32    37   -0.811     273       272.    -0.0273 9.78e- 1 Dunn Test 1   e+ 0 ns          
28 norm.beta Duperier            Royan             32    38  -69.6       273       203.    -2.36   1.85e- 2 Dunn Test 5.92e- 1 ns          
29 norm.beta Duperier            Sigueneau         32    26  102.        273       375.     3.13   1.73e- 3 Dunn Test 6.75e- 2 ns          
30 norm.beta Duperier            Ti Cousin         32    32  -31.4       273       242.    -1.02   3.08e- 1 Dunn Test 1   e+ 0 ns          
31 norm.beta Haute Limbe         La Colline        39    37   -8.51      233.      224.    -0.301  7.63e- 1 Dunn Test 1   e+ 0 ns          
32 norm.beta Haute Limbe         La Salle          39    35  -34.8       233.      198.    -1.21   2.25e- 1 Dunn Test 1   e+ 0 ns          
33 norm.beta Haute Limbe         Leogane           39    38  -27.2       233.      205.    -0.970  3.32e- 1 Dunn Test 1   e+ 0 ns          
34 norm.beta Haute Limbe         Limonade          39    37 -147.        233.       85.5   -5.21   1.93e- 7 Dunn Test 1.06e- 5 ****        
35 norm.beta Haute Limbe         Plaine-du-Nord    39    37   39.6       233.      272.     1.40   1.61e- 1 Dunn Test 1   e+ 0 ns          
36 norm.beta Haute Limbe         Royan             39    38  -29.1       233.      203.    -1.04   2.99e- 1 Dunn Test 1   e+ 0 ns          
37 norm.beta Haute Limbe         Sigueneau         39    26  142.        233.      375.     4.56   5.01e- 6 Dunn Test 2.60e- 4 ***         
38 norm.beta Haute Limbe         Ti Cousin         39    32    9.06      233.      242.     0.309  7.58e- 1 Dunn Test 1   e+ 0 ns          
39 norm.beta La Colline          La Salle          37    35  -26.3       224.      198.    -0.904  3.66e- 1 Dunn Test 1   e+ 0 ns          
40 norm.beta La Colline          Leogane           37    38  -18.7       224.      205.    -0.658  5.11e- 1 Dunn Test 1   e+ 0 ns          
41 norm.beta La Colline          Limonade          37    37 -139.        224.       85.5   -4.84   1.29e- 6 Dunn Test 6.95e- 5 ****        
42 norm.beta La Colline          Plaine-du-Nord    37    37   48.1       224.      272.     1.68   9.26e- 2 Dunn Test 1   e+ 0 ns          
43 norm.beta La Colline          Royan             37    38  -20.6       224.      203.    -0.726  4.68e- 1 Dunn Test 1   e+ 0 ns          
44 norm.beta La Colline          Sigueneau         37    26  151.        224.      375.     4.79   1.70e- 6 Dunn Test 9.02e- 5 ****        
45 norm.beta La Colline          Ti Cousin         37    32   17.6       224.      242.     0.591  5.54e- 1 Dunn Test 1   e+ 0 ns          
46 norm.beta La Salle            Leogane           35    38    7.54      198.      205.     0.261  7.94e- 1 Dunn Test 1   e+ 0 ns          
47 norm.beta La Salle            Limonade          35    37 -112.        198.       85.5   -3.87   1.09e- 4 Dunn Test 4.79e- 3 **          
48 norm.beta La Salle            Plaine-du-Nord    35    37   74.4       198.      272.     2.56   1.04e- 2 Dunn Test 3.85e- 1 ns          
49 norm.beta La Salle            Royan             35    38    5.62      198.      203.     0.195  8.45e- 1 Dunn Test 1   e+ 0 ns          
50 norm.beta La Salle            Sigueneau         35    26  177.        198.      375.     5.55   2.79e- 8 Dunn Test 1.70e- 6 ****        
51 norm.beta La Salle            Ti Cousin         35    32   43.8       198.      242.     1.46   1.46e- 1 Dunn Test 1   e+ 0 ns          
52 norm.beta Leogane             Limonade          38    37 -120.        205.       85.5   -4.22   2.49e- 5 Dunn Test 1.22e- 3 **          
53 norm.beta Leogane             Plaine-du-Nord    38    37   66.8       205.      272.     2.35   1.87e- 2 Dunn Test 5.92e- 1 ns          
54 norm.beta Leogane             Royan             38    38   -1.92      205.      203.    -0.0680 9.46e- 1 Dunn Test 1   e+ 0 ns          
55 norm.beta Leogane             Sigueneau         38    26  170.        205.      375.     5.41   6.33e- 8 Dunn Test 3.61e- 6 ****        
56 norm.beta Leogane             Ti Cousin         38    32   36.3       205.      242.     1.23   2.19e- 1 Dunn Test 1   e+ 0 ns          
57 norm.beta Limonade            Plaine-du-Nord    37    37  187.         85.5     272.     6.52   6.88e-11 Dunn Test 4.40e- 9 ****        
58 norm.beta Limonade            Royan             37    38  118.         85.5     203.     4.15   3.35e- 5 Dunn Test 1.61e- 3 **          
59 norm.beta Limonade            Sigueneau         37    26  289.         85.5     375.     9.18   4.12e-20 Dunn Test 2.72e-18 ****        
60 norm.beta Limonade            Ti Cousin         37    32  156.         85.5     242.     5.25   1.49e- 7 Dunn Test 8.32e- 6 ****        
61 norm.beta Plaine-du-Nord      Royan             37    38  -68.8       272.      203.    -2.42   1.56e- 2 Dunn Test 5.30e- 1 ns          
62 norm.beta Plaine-du-Nord      Sigueneau         37    26  103.        272.      375.     3.26   1.12e- 3 Dunn Test 4.48e- 2 *           
63 norm.beta Plaine-du-Nord      Ti Cousin         37    32  -30.6       272.      242.    -1.03   3.04e- 1 Dunn Test 1   e+ 0 ns          
64 norm.beta Royan               Sigueneau         38    26  171.        203.      375.     5.47   4.49e- 8 Dunn Test 2.60e- 6 ****        
65 norm.beta Royan               Ti Cousin         38    32   38.2       203.      242.     1.29   1.96e- 1 Dunn Test 1   e+ 0 ns          
66 norm.beta Sigueneau           Ti Cousin         26    32 -133.        375.      242.    -4.10   4.16e- 5 Dunn Test 1.92e- 3 **      

####Target site- Enzyme correlations (Fig3)
#Fig 4A: correlation matrix revisions
library(GGally)
#using ggcorr for overall (only continuous variables)
#select only specific columns
culex_data_enz_corr <- culex_data_noCTLs %>% select(Location,"North/South", gen.kdr, gen.AchE, norm.CytC, norm.GST, norm.alpha, norm.beta)
ggcorr(culex_data_enz_corr, method = c("pairwise", "spearman"), 
  label = TRUE,
  label_size = 8,
  label_round = 2,
  color = "black",
  nbreaks = NULL, digits = 4,
  geom = "tile")
