# Supplementary material for: Insecticide Resistance Mutations, Enzymatic Activity, and Pathogen Infection in Culex quinquefasciatus from Haiti
Source: Insects. 2026 Mar 18;17(3):331. doi: 10.3390/insects17030331 (PMC13027166; doi:10.3390/insects17030331)
Supplement: Supplementary file 1 [file insects-17-00331-s001.zip › File_S3_submission.xlsx]

## Sheet: All_samples_taxon_report
filename	tax_id	tax_level	genus_tax_id	name	common_name	category	is_phage	nt_bpm	nt_base_count	nt_count	nt_contigs	nt_contig_b	nt_percent_identity	nt_alignment_length	nt_e_value	nr_bpm	nr_base_count	nr_count	nr_contigs	nr_contig_b	nr_percent_identity	nr_alignment_length	nr_e_value	species_tax_ids	known_pathogen
BC26_810769_taxon_report	-201980418	2	-201980418	non-genus-specific reads in family Phenuiviridae		viruses	FALSE									31.2184	15583	12			74.7	735	10^-307.653	[2689369]	0
BC04_810749_taxon_report	-201511852	2	-201511852	non-genus-specific reads in family Nudiviridae		viruses	FALSE	7.39923	257	1			97.368	152	10^-85.7085									[2952036]	0
BC05_810750_taxon_report	-201511852	2	-201511852	non-genus-specific reads in family Nudiviridae		viruses	FALSE	7.51299	407	1			95.3124	256	10^-35.0394									[2952036]	0
BC06_810804_taxon_report	-201511852	2	-201511852	non-genus-specific reads in family Nudiviridae		viruses	FALSE	58.3424	659	2			96.0543	206.5	10^-57.2102									[2952036]	0
BC07_810805_taxon_report	-201511852	2	-201511852	non-genus-specific reads in family Nudiviridae		viruses	FALSE	630.021	23809	66			95.3648	232.53	10^-93.3747									[2952036]	0
BC09_810752_taxon_report	-201511852	2	-201511852	non-genus-specific reads in family Nudiviridae		viruses	FALSE	2.3662	1053	3			93.6232	237.333	10^-66.4656									[2952036]	0
BC23_810766_taxon_report	-201511852	2	-201511852	non-genus-specific reads in family Nudiviridae		viruses	FALSE	2.7567	1116	3			96.3746	259	10^-82.4171									[2952036]	0
BC24_810767_taxon_report	-201511852	2	-201511852	non-genus-specific reads in family Nudiviridae		viruses	FALSE	1.97535	475	2			93.0285	106.5	10^-49.8408									[2952036]	0
BC31_810774_taxon_report	-201511852	2	-201511852	non-genus-specific reads in family Nudiviridae		viruses	FALSE	34.0997	5690	16			96.4551	201.375	10^-100.526									[2952036]	0
BC33_810776_taxon_report	-201511852	2	-201511852	non-genus-specific reads in family Nudiviridae		viruses	FALSE	0.953009	303	1			96.111	180	10^-100.731									[2952036]	0
BC37_810780_taxon_report	-201511852	2	-201511852	non-genus-specific reads in family Nudiviridae		viruses	FALSE	5.11707	926	3			94.7183	182.667	10^-98.9169									[2952036]	0
BC38_810781_taxon_report	-201511852	2	-201511852	non-genus-specific reads in family Nudiviridae		viruses	FALSE	22.824	10782	30			95.4844	214	10^-95.3368									[2952036]	0
BC46_810789_taxon_report	-201511852	2	-201511852	non-genus-specific reads in family Nudiviridae		viruses	FALSE	7.21752	942	2			92.984	375	10^-197.186									[2952036]	0
BC51_810794_taxon_report	-201511852	2	-201511852	non-genus-specific reads in family Nudiviridae		viruses	FALSE	11.0887	1179	4			97.5204	158.25	10^-39.9233									[2952036]	0
BC53_810796_taxon_report	-201511852	2	-201511852	non-genus-specific reads in family Nudiviridae		viruses	FALSE	3.49491	679	2			96.8779	217.5	10^-66.741									[2952036]	0
BC54_810797_taxon_report	-201511852	2	-201511852	non-genus-specific reads in family Nudiviridae		viruses	FALSE	19.3513	2596	7			95.6826	216.286	10^-99.5018									[2952036]	0
BC56_810799_taxon_report	-201511852	2	-201511852	non-genus-specific reads in family Nudiviridae		viruses	FALSE	2.65134	321	1			82.075	106	10^-33.715									[2952036]	0
BC58_810801_taxon_report	-201511852	2	-201511852	non-genus-specific reads in family Nudiviridae		viruses	FALSE	7.71724	945	3			96.853	199.667	10^-80.5625									[2952036]	0
BC60_810803_taxon_report	-201511852	2	-201511852	non-genus-specific reads in family Nudiviridae		viruses	FALSE	13.9933	846	2			97.976	305	10^-123.169									[2952036]	0
BC01_810746_taxon_report	-200699189	2	-200699189	non-genus-specific reads in family Iflaviridae		viruses	FALSE	11.1072	566	2			90.9365	174.5	10^-82.5971									[1955145]	0
BC05_810750_taxon_report	-200699189	2	-200699189	non-genus-specific reads in family Iflaviridae		viruses	FALSE	47.1269	2553	2			86.0175	1158	10^-307.653									[1955145]	0
BC16_810759_taxon_report	-200699189	2	-200699189	non-genus-specific reads in family Iflaviridae		viruses	FALSE	800.765	9630	22			90.4231	312.773	10^-118.606									[1955145]	0
BC30_810773_taxon_report	-200699189	2	-200699189	non-genus-specific reads in family Iflaviridae		viruses	FALSE	96.8619	623	1			90.631	491	10^-260.177									[1955145]	0
BC31_810774_taxon_report	-200699189	2	-200699189	non-genus-specific reads in family Iflaviridae		viruses	FALSE	26.9322	4494	9			90.731	306.889	10^-149.222									[1955145]	0
BC32_810775_taxon_report	-200699189	2	-200699189	non-genus-specific reads in family Iflaviridae		viruses	FALSE	6.95516	800	2			87.623	275	10^-130.071									[1955145]	0
BC34_810777_taxon_report	-200699189	2	-200699189	non-genus-specific reads in family Iflaviridae		viruses	FALSE	5.12801	1383	5			92.129	154.6	10^-76.2592									[1955145]	0
BC35_810778_taxon_report	-200699189	2	-200699189	non-genus-specific reads in family Iflaviridae		viruses	FALSE	2.09258	343	1			91.86	172	10^-85.6548									[1955145]	0
BC36_810779_taxon_report	-200699189	2	-200699189	non-genus-specific reads in family Iflaviridae		viruses	FALSE	5.76012	618	2			89.7655	190	10^-88.3732									[1955145]	0
BC37_810780_taxon_report	-200699189	2	-200699189	non-genus-specific reads in family Iflaviridae		viruses	FALSE	1.47544	267	1			94.262	122	10^-61.1013									[1955145]	0
BC38_810781_taxon_report	-200699189	2	-200699189	non-genus-specific reads in family Iflaviridae		viruses	FALSE	2.9509	1394	4			91.7818	201.75	10^-103.272									[1955145]	0
BC39_810782_taxon_report	-200699189	2	-200699189	non-genus-specific reads in family Iflaviridae		viruses	FALSE	7.07611	369	1			93.333	240	10^-129.426									[1955145]	0
BC42_810785_taxon_report	-200699189	2	-200699189	non-genus-specific reads in family Iflaviridae		viruses	FALSE	17.3629	2567	4			95.7462	470.25	10^-182.346									[2315809, 2304478]	0
BC52_810795_taxon_report	-200699189	2	-200699189	non-genus-specific reads in family Iflaviridae		viruses	FALSE	14.346	1413	4			95.4335	232.25	10^-128.291									[2304480]	0
BC57_810800_taxon_report	-200699189	2	-200699189	non-genus-specific reads in family Iflaviridae		viruses	FALSE	7.69483	760	1			86.271	641	10^-305.349									[1955145]	0
BC58_810801_taxon_report	-200699189	2	-200699189	non-genus-specific reads in family Iflaviridae		viruses	FALSE	4.84267	593	1			87.898	471	10^-231.375									[1955145]	0
BC43_810786_taxon_report	-200249310	2	-200249310	non-genus-specific reads in family Chrysoviridae		viruses	FALSE	1.6742	241	1			97.619	126	10^-69.3215									[2809006]	0
BC46_810789_taxon_report	-200249310	2	-200249310	non-genus-specific reads in family Chrysoviridae		viruses	FALSE	2.22196	290	1			92.771	166	10^-84.2979									[2809006]	0
BC07_810805_taxon_report	-200186766	2	-200186766	non-genus-specific reads in family Narnaviridae		viruses	FALSE	84.7561	3203	12			90.2383	100.5	10^-42.0968									[2771456, 2583949]	0
BC24_810767_taxon_report	-200186766	2	-200186766	non-genus-specific reads in family Narnaviridae		viruses	FALSE	1.64266	395	2			100	73.5	10^-37.6488									[1628188]	0
BC43_810786_taxon_report	-200186766	2	-200186766	non-genus-specific reads in family Narnaviridae		viruses	FALSE	1.40327	202	1			98.734	79	10^-40.0183									[1628188]	0
BC53_810796_taxon_report	-200186766	2	-200186766	non-genus-specific reads in family Narnaviridae		viruses	FALSE	1.01399	197	1			96.629	89	10^-44.0837									[1628188]	0
BC58_810801_taxon_report	-200186766	2	-200186766	non-genus-specific reads in family Narnaviridae		viruses	FALSE	1.70678	209	1			97.297	74	10^-35.2434									[1628188]	0
BC03_810748_taxon_report	-200012283	2	-200012283	non-genus-specific reads in family Nodaviridae		viruses	FALSE	320.057	3186	10			94.4679	190.1	10^-83.1197									[2304511]	0
BC28_810771_taxon_report	-200012283	2	-200012283	non-genus-specific reads in family Nodaviridae		viruses	FALSE	4.11336	1187	4			98.3615	187.75	10^-111.206									[2304511]	0
BC52_810795_taxon_report	-200012283	2	-200012283	non-genus-specific reads in family Nodaviridae		viruses	FALSE	7.85831	774	3			96.341	134.333	10^-71.8577									[2304511]	0
BC57_810800_taxon_report	-200012058	2	-200012058	non-genus-specific reads in family Picornaviridae		viruses	FALSE	6.39886	632	1			87.2799	511	10^-106.41									[1530251]	0
BC01_810746_taxon_report	-200011308	2	-200011308	non-genus-specific reads in family Orthomyxoviridae		viruses	FALSE	84.8154	4322	6			94.5657	598.5	10^-173.862									[2805755]	0
BC02_810747_taxon_report	-200011308	2	-200011308	non-genus-specific reads in family Orthomyxoviridae		viruses	FALSE	70.9598	6426	9			95.407	566.222	10^-149.473									[2805755]	0
BC01_810746_taxon_report	-200011270	2	-200011270	non-genus-specific reads in family Rhabdoviridae		viruses	FALSE	1366.21	69619	132			97.2569	374.553	10^-144.423									[2607740, 2125980]	0
BC02_810747_taxon_report	-200011270	2	-200011270	non-genus-specific reads in family Rhabdoviridae		viruses	FALSE	174.705	15821	33			97.441	338	10^-119.197									[2607740, 2125980]	0
BC03_810748_taxon_report	-200011270	2	-200011270	non-genus-specific reads in family Rhabdoviridae		viruses	FALSE	246.422	2453	6			96.1154	295.333	10^-103.367									[2607740, 2125980]	0
BC04_810749_taxon_report	-200011270	2	-200011270	non-genus-specific reads in family Rhabdoviridae		viruses	FALSE	645.893	22434	52			97.3688	307.538	10^-141.163									[2607740, 2125980]	0
BC05_810750_taxon_report	-200011270	2	-200011270	non-genus-specific reads in family Rhabdoviridae		viruses	FALSE	34.0946	1847	3			96.2508	513.333	10^-199.466									[2607740, 2125980]	0
BC06_810804_taxon_report	-200011270	2	-200011270	non-genus-specific reads in family Rhabdoviridae		viruses	FALSE	113.409	1281	2			96.8845	504	10^-182.187									[2607740]	0
BC07_810805_taxon_report	-200011270	2	-200011270	non-genus-specific reads in family Rhabdoviridae		viruses	FALSE	341.829	12918	23			97.9788	443.391	10^-176.748									[2607740, 2125980]	0
BC08_810751_taxon_report	-200011270	2	-200011270	non-genus-specific reads in family Rhabdoviridae		viruses	FALSE	139.414	8948	18			97.3639	369.278	10^-174.892									[2607740, 2125980]	0
BC09_810752_taxon_report	-200011270	2	-200011270	non-genus-specific reads in family Rhabdoviridae		viruses	FALSE	189.302	84243	195			97.5617	310.503	10^-131.14									[2607740, 2125980]	0
BC10_810753_taxon_report	-200011270	2	-200011270	non-genus-specific reads in family Rhabdoviridae		viruses	FALSE	10.0257	3097	4			97.8668	660	10^-261.345									[2607740, 2125980]	0
BC11_810754_taxon_report	-200011270	2	-200011270	non-genus-specific reads in family Rhabdoviridae		viruses	FALSE	231.331	68838	113			97.3279	495.416	10^-171.592									[2607740, 2125980]	0
BC12_810755_taxon_report	-200011270	2	-200011270	non-genus-specific reads in family Rhabdoviridae		viruses	FALSE	373.572	79470	132			97.363	476.068	10^-173.089									[2607740, 2125980]	0
BC13_810756_taxon_report	-200011270	2	-200011270	non-genus-specific reads in family Rhabdoviridae		viruses	FALSE	223.05	4302	8			97.7336	421.875	10^-187.495									[2607740, 2125980]	0
BC14_810757_taxon_report	-200011270	2	-200011270	non-genus-specific reads in family Rhabdoviridae		viruses	FALSE	24.5865	5095	5			95.7579	906	10^-226.981									[2607740]	0
BC15_810758_taxon_report	-200011270	2	-200011270	non-genus-specific reads in family Rhabdoviridae		viruses	FALSE	121.558	32303	79			97.8869	289.354	10^-132.519									[2607740, 2125980]	0
BC16_810759_taxon_report	-200011270	2	-200011270	non-genus-specific reads in family Rhabdoviridae		viruses	FALSE	905.621	10891	30			98.0877	248.167	10^-126.016									[2607740, 2125980]	0
BC17_810760_taxon_report	-200011270	2	-200011270	non-genus-specific reads in family Rhabdoviridae		viruses	FALSE	246.141	1902	6			96.2392	221	10^-127.206									[2607740, 2125980]	0
BC18_810761_taxon_report	-200011270	2	-200011270	non-genus-specific reads in family Rhabdoviridae		viruses	FALSE	179.713	1080	2			96.593	400.5	10^-184.036									[2607740, 2125980]	0
BC20_810763_taxon_report	-200011270	2	-200011270	non-genus-specific reads in family Rhabdoviridae		viruses	FALSE	257.261	1433	2			96.8559	609	10^-195.459									[2607740]	0
BC21_810764_taxon_report	-200011270	2	-200011270	non-genus-specific reads in family Rhabdoviridae		viruses	FALSE	262.916	2426	1			96.1737	2352	10^-307.653									[2125980]	0
BC22_810765_taxon_report	-200011270	2	-200011270	non-genus-specific reads in family Rhabdoviridae		viruses	FALSE	172.189	27926	42			96.7966	531.595	10^-172.611									[2607740, 2125980]	0
BC23_810766_taxon_report	-200011270	2	-200011270	non-genus-specific reads in family Rhabdoviridae		viruses	FALSE	169.762	68725	131			97.854	406.191	10^-183.145									[2607740, 2125980]	0
BC24_810767_taxon_report	-200011270	2	-200011270	non-genus-specific reads in family Rhabdoviridae		viruses	FALSE	429.703	103328	190			97.8142	424.995	10^-181.461									[2607740, 2125980]	0
BC25_810768_taxon_report	-200011270	2	-200011270	non-genus-specific reads in family Rhabdoviridae		viruses	FALSE	122.855	739	1			97.319	634	10^-307.653									[2607740]	0
BC26_810769_taxon_report	-200011270	2	-200011270	non-genus-specific reads in family Rhabdoviridae		viruses	FALSE	264.246	131901	269			97.7703	367.974	10^-163.117									[2607740, 2125980]	0
BC27_810770_taxon_report	-200011270	2	-200011270	non-genus-specific reads in family Rhabdoviridae		viruses	FALSE	298.157	111603	235			97.7153	355.553	10^-164.5									[2607740, 2125980]	0
BC28_810771_taxon_report	-200011270	2	-200011270	non-genus-specific reads in family Rhabdoviridae		viruses	FALSE	992.073	286284	547			97.6778	404.569	10^-177.44									[2607740, 2125980]	0
BC29_810772_taxon_report	-200011270	2	-200011270	non-genus-specific reads in family Rhabdoviridae		viruses	FALSE	135.923	40083	76			97.5139	410.776	10^-208.009									[2607740, 2125980]	0
BC30_810773_taxon_report	-200011270	2	-200011270	non-genus-specific reads in family Rhabdoviridae		viruses	FALSE	48.3532	311	1			96.33	218	10^-125.351									[2607740]	0
BC31_810774_taxon_report	-200011270	2	-200011270	non-genus-specific reads in family Rhabdoviridae		viruses	FALSE	312.267	52106	100			97.576	399	10^-178.53									[2607740, 2125980]	0
BC32_810775_taxon_report	-200011270	2	-200011270	non-genus-specific reads in family Rhabdoviridae		viruses	FALSE	214.854	24713	45			97.7572	422.556	10^-175.761									[2607740, 2125980]	0
BC33_810776_taxon_report	-200011270	2	-200011270	non-genus-specific reads in family Rhabdoviridae		viruses	FALSE	260.219	82734	156			97.8167	404.75	10^-179.913									[2607740, 2125980]	0
BC34_810777_taxon_report	-200011270	2	-200011270	non-genus-specific reads in family Rhabdoviridae		viruses	FALSE	197.267	53202	118			98.0163	324.805	10^-159.766									[2607740, 2125980]	0
BC35_810778_taxon_report	-200011270	2	-200011270	non-genus-specific reads in family Rhabdoviridae		viruses	FALSE	123.718	20279	39			97.4126	400.103	10^-159.476									[2607740, 2125980]	0
BC36_810779_taxon_report	-200011270	2	-200011270	non-genus-specific reads in family Rhabdoviridae		viruses	FALSE	132.464	14212	28			97.7356	386.893	10^-178.536									[2607740, 2125980]	0
BC37_810780_taxon_report	-200011270	2	-200011270	non-genus-specific reads in family Rhabdoviridae		viruses	FALSE	284.915	51559	112			97.383	321.857	10^-144.554									[2607740, 2125980]	0
BC38_810781_taxon_report	-200011270	2	-200011270	non-genus-specific reads in family Rhabdoviridae		viruses	FALSE	189.802	89662	182			97.7561	369.478	10^-170.809									[2607740, 2125980]	0
BC39_810782_taxon_report	-200011270	2	-200011270	non-genus-specific reads in family Rhabdoviridae		viruses	FALSE	327.284	17067	28			98.2704	481.821	10^-196.221									[2607740, 2125980]	0
BC41_810784_taxon_report	-200011270	2	-200011270	non-genus-specific reads in family Rhabdoviridae		viruses	FALSE	33.5135	4932	17			98.1234	175.235	10^-102.838									[2607740, 2125980]	0
BC42_810785_taxon_report	-200011270	2	-200011270	non-genus-specific reads in family Rhabdoviridae		viruses	FALSE	124.685	18434	57			97.5524	204.807	10^-108.692									[2607740, 2125980]	0
BC43_810786_taxon_report	-200011270	2	-200011270	non-genus-specific reads in family Rhabdoviridae		viruses	FALSE	98.9653	14246	27			98.0036	406.481	10^-142.349									[2607740, 2125980]	0
BC44_810787_taxon_report	-200011270	2	-200011270	non-genus-specific reads in family Rhabdoviridae		viruses	FALSE	84.2391	12346	21			97.569	473.333	10^-174.272									[2607740, 2125980]	0
BC45_810788_taxon_report	-200011270	2	-200011270	non-genus-specific reads in family Rhabdoviridae		viruses	FALSE	18.7991	1672	4			95.9598	298.25	10^-109.502									[2607740, 2125980]	0
BC46_810789_taxon_report	-200011270	2	-200011270	non-genus-specific reads in family Rhabdoviridae		viruses	FALSE	129.724	16931	33			97.0592	396.939	10^-154.526									[2607740, 2125980]	0
BC47_810790_taxon_report	-200011270	2	-200011270	non-genus-specific reads in family Rhabdoviridae		viruses	FALSE	272.65	55828	84			97.268	546.369	10^-172.532									[2607740, 2125980]	0
BC48_810791_taxon_report	-200011270	2	-200011270	non-genus-specific reads in family Rhabdoviridae		viruses	FALSE	603.295	74770	132			97.5655	482.409	10^-156.704	29.2812	3629	3			98.5	799	10^-307.653	[2607740, 2125980]	0
BC49_810792_taxon_report	-200011270	2	-200011270	non-genus-specific reads in family Rhabdoviridae		viruses	FALSE	266.834	21311	36			97.7371	467.639	10^-156.119									[2607740, 2125980]	0
BC50_810793_taxon_report	-200011270	2	-200011270	non-genus-specific reads in family Rhabdoviridae		viruses	FALSE	70.7118	9451	13			97.3778	578.462	10^-166.221									[2607740]	0
BC51_810794_taxon_report	-200011270	2	-200011270	non-genus-specific reads in family Rhabdoviridae		viruses	FALSE	564.621	60033	104			97.4768	462.096	10^-146.608									[2607740, 2125980]	0
BC52_810795_taxon_report	-200011270	2	-200011270	non-genus-specific reads in family Rhabdoviridae		viruses	FALSE	650.676	64088	111			97.7252	449.36	10^-164.956									[2607740, 2125980]	0
BC53_810796_taxon_report	-200011270	2	-200011270	non-genus-specific reads in family Rhabdoviridae		viruses	FALSE	732.062	142227	248			97.5002	508.335	10^-162.845	41.522	8067	9			100	769	10^-307.653	[2607740, 2125980]	0
BC54_810797_taxon_report	-200011270	2	-200011270	non-genus-specific reads in family Rhabdoviridae		viruses	FALSE	698.221	93667	136			97.3514	709.551	10^-179.36	124.621	16718	14			99.1	586	10^-307.653	[2607740, 2125980]	0
BC55_810798_taxon_report	-200011270	2	-200011270	non-genus-specific reads in family Rhabdoviridae		viruses	FALSE	276.199	45602	72			97.8445	499.458	10^-172.976									[2607740, 2125980]	0
BC56_810799_taxon_report	-200011270	2	-200011270	non-genus-specific reads in family Rhabdoviridae		viruses	FALSE	315.551	38204	74			97.8979	376.554	10^-145.579									[2607740, 2125980]	0
BC57_810800_taxon_report	-200011270	2	-200011270	non-genus-specific reads in family Rhabdoviridae		viruses	FALSE	746.419	73722	117			97.4258	512.915	10^-164.717									[2607740, 2125980]	0
BC58_810801_taxon_report	-200011270	2	-200011270	non-genus-specific reads in family Rhabdoviridae		viruses	FALSE	455.84	55819	116			97.6197	348.276	10^-139.471									[2607740, 2125980]	0
BC59_810802_taxon_report	-200011270	2	-200011270	non-genus-specific reads in family Rhabdoviridae		viruses	FALSE	351.914	49148	103			97.6504	359.738	10^-150.879									[2607740, 2125980]	0
BC60_810803_taxon_report	-200011270	2	-200011270	non-genus-specific reads in family Rhabdoviridae		viruses	FALSE	166.183	10047	20			97.7544	386.05	10^-174.598									[2607740, 2125980]	0
BC07_810805_taxon_report	-200010780	2	-200010780	non-genus-specific reads in family Parvoviridae		viruses	FALSE	21.4338	810	1			88.7156	576	10^-126.208									[2304518]	0
BC15_810758_taxon_report	-200010780	2	-200010780	non-genus-specific reads in family Parvoviridae		viruses	FALSE	4.71135	1252	2			84.0766	510.5	10^-79.4874									[2304518]	0
BC18_810761_taxon_report	-200010780	2	-200010780	non-genus-specific reads in family Parvoviridae		viruses	FALSE	84.0323	505	1			90	220	10^-107.506									[2794512]	0
BC20_810763_taxon_report	-200010780	2	-200010780	non-genus-specific reads in family Parvoviridae		viruses	FALSE	60.6799	338	1			88.55	131	10^-56.2671									[2304518]	0
BC26_810769_taxon_report	-200010780	2	-200010780	non-genus-specific reads in family Parvoviridae		viruses	FALSE	39.1978	19566	34			90.442	395.676	10^-103.547									[2963717, 2794512, 2304518]	0
BC31_810774_taxon_report	-200010780	2	-200010780	non-genus-specific reads in family Parvoviridae		viruses	FALSE	3.43394	573	1			90.549	328	10^-169.089									[2794512]	0
BC36_810779_taxon_report	-200010780	2	-200010780	non-genus-specific reads in family Parvoviridae		viruses	FALSE	4.25019	456	1			82.647	340	10^-138.881									[2304518]	0
BC39_810782_taxon_report	-200010780	2	-200010780	non-genus-specific reads in family Parvoviridae		viruses	FALSE	4.21882	220	1			89.831	118	10^-51.5092									[2304518]	0
BC43_810786_taxon_report	-200010780	2	-200010780	non-genus-specific reads in family Parvoviridae		viruses	FALSE	10.7607	1549	4			88.5298	210.75	10^-76.389									[2794512, 2304518]	0
BC45_810788_taxon_report	-200010780	2	-200010780	non-genus-specific reads in family Parvoviridae		viruses	FALSE	7.03843	626	1			87.291	299	10^-139.623									[2963717]	0
BC49_810792_taxon_report	-200010780	2	-200010780	non-genus-specific reads in family Parvoviridae		viruses	FALSE	272.456	21760	29			88.9135	572.172	10^-149.016									[2304518, 748192]	0
BC50_810793_taxon_report	-200010780	2	-200010780	non-genus-specific reads in family Parvoviridae		viruses	FALSE	126.093	16853	29			88.2535	380	10^-97.7715	140.062	18720	9			99.1	442	10^-303.088	[2963717, 2794512, 2304518]	0
BC51_810794_taxon_report	-200010780	2	-200010780	non-genus-specific reads in family Parvoviridae		viruses	FALSE	43.0004	4572	10			90.024	298	10^-100.672									[2963717, 2794512, 2304518]	0
BC53_810796_taxon_report	-200010780	2	-200010780	non-genus-specific reads in family Parvoviridae		viruses	FALSE	4.12801	802	1			88.189	508	10^-105.101									[2304518]	0
BC54_810797_taxon_report	-200010780	2	-200010780	non-genus-specific reads in family Parvoviridae		viruses	FALSE	85.3218	11446	10			90.0517	612.4	10^-98.5906									[2963717, 2794512, 2304518]	0
BC58_810801_taxon_report	-200010780	2	-200010780	non-genus-specific reads in family Parvoviridae		viruses	FALSE	4.18119	512	1			85.5813	430	10^-87.2354									[2963717]	0
BC59_810802_taxon_report	-200010780	2	-200010780	non-genus-specific reads in family Parvoviridae		viruses	FALSE	358.774	50106	81			88.4329	437.568	10^-115.535									[2963717, 2794512, 2501398, 2304518]	0
BC31_810774_taxon_report	10358	2	10358	Cytomegalovirus		viruses	FALSE	1.04277	174	1			100	50	10^-21.69									[3050308]	0
BC05_810750_taxon_report	10892	2	10892	Orbivirus		viruses	FALSE	3.35962	182	1			100	61	10^-29.1516									[40053]	0
BC09_810752_taxon_report	10892	2	10892	Orbivirus		viruses	FALSE	2.19542	977	5			98.8722	68.6	10^-33.2196									[40053]	0
BC11_810754_taxon_report	10892	2	10892	Orbivirus		viruses	FALSE	2.05328	611	3			97.8353	74	10^-35.701									[40053]	0
BC14_810757_taxon_report	10892	2	10892	Orbivirus		viruses	FALSE	1.90611	395	2			96.111	76.5	10^-34.8928									[40053]	0
BC23_810766_taxon_report	10892	2	10892	Orbivirus		viruses	FALSE	0.410046	166	1			100	72	10^-36.6277									[40053]	0
BC24_810767_taxon_report	10892	2	10892	Orbivirus		viruses	FALSE	0.794298	191	1			100	74	10^-37.9881									[40053]	0
BC27_810770_taxon_report	10892	2	10892	Orbivirus		viruses	FALSE	1.06596	399	2			96.875	79.5	10^-37.6235									[40053]	0
BC28_810771_taxon_report	10892	2	10892	Orbivirus		viruses	FALSE	2.56782	741	4			100	67.5	10^-33.5681									[40053]	0
BC29_810772_taxon_report	10892	2	10892	Orbivirus		viruses	FALSE	0.600215	177	1			98.387	62	10^-28.4584									[40053]	0
BC32_810775_taxon_report	10892	2	10892	Orbivirus		viruses	FALSE	1.59099	183	1			98.611	72	10^-35.2553									[40053]	0
BC33_810776_taxon_report	10892	2	10892	Orbivirus		viruses	FALSE	0.588161	187	1			100	65	10^-31.8688									[40053]	0
BC34_810777_taxon_report	10892	2	10892	Orbivirus		viruses	FALSE	1.54619	417	2			99.2755	64	10^-30.5045									[40053]	0
BC35_810778_taxon_report	10892	2	10892	Orbivirus		viruses	FALSE	2.41592	396	2			96.4705	78	10^-36.5947									[40053]	0
BC36_810779_taxon_report	10892	2	10892	Orbivirus		viruses	FALSE	1.64042	176	1			100	63	10^-30.51									[40053]	0
BC37_810780_taxon_report	10892	2	10892	Orbivirus		viruses	FALSE	2.18829	396	2			100	74	10^-37.9882									[40053]	0
BC38_810781_taxon_report	10892	2	10892	Orbivirus		viruses	FALSE	1.62363	767	4			96.7958	74.25	10^-34.73									[40053]	0
BC41_810784_taxon_report	10892	2	10892	Orbivirus		viruses	FALSE	2.65689	391	2			100	69	10^-34.5898									[40053]	0
BC42_810785_taxon_report	10892	2	10892	Orbivirus		viruses	FALSE	7.53496	1114	6			99.4872	64.5	10^-31.0735									[40053]	0
BC43_810786_taxon_report	10892	2	10892	Orbivirus		viruses	FALSE	2.91074	419	2			98.6485	70.5	10^-34.2357									[40053]	0
BC44_810787_taxon_report	10892	2	10892	Orbivirus		viruses	FALSE	1.29641	190	1			100	67	10^-33.228									[40053]	0
BC45_810788_taxon_report	10892	2	10892	Orbivirus		viruses	FALSE	4.03642	359	2			98.4375	63.5	10^-29.4773									[40053]	0
BC47_810790_taxon_report	10892	2	10892	Orbivirus		viruses	FALSE	3.11095	637	3			98.0247	64.6667	10^-29.8133									[40053]	0
BC48_810791_taxon_report	10892	2	10892	Orbivirus		viruses	FALSE	4.63949	575	3			99.371	58.6667	10^-27.1182									[40053]	0
BC49_810792_taxon_report	10892	2	10892	Orbivirus		viruses	FALSE	7.91325	632	3			100	67	10^-33.2299									[40053]	0
BC52_810795_taxon_report	10892	2	10892	Orbivirus		viruses	FALSE	2.00011	197	1			98.63	73	10^-35.9355									[40053]	0
BC53_810796_taxon_report	10892	2	10892	Orbivirus		viruses	FALSE	2.90299	564	3			100	65.6667	10^-32.3235									[40053]	0
BC54_810797_taxon_report	10892	2	10892	Orbivirus		viruses	FALSE	2.91463	391	2			99.3245	73	10^-36.6217									[40053]	0
BC56_810799_taxon_report	10892	2	10892	Orbivirus		viruses	FALSE	1.48673	180	1			100	65	10^-31.8688									[40053]	0
BC58_810801_taxon_report	10892	2	10892	Orbivirus		viruses	FALSE	3.38089	414	2			98.276	82.5	10^-41.7156									[40053]	0
BC59_810802_taxon_report	10892	2	10892	Orbivirus		viruses	FALSE	1.38194	193	1			100	75	10^-38.6685									[40053]	0
BC60_810803_taxon_report	10892	2	10892	Orbivirus		viruses	FALSE	3.30811	200	1			98.734	79	10^-40.0183									[40053]	0
BC09_810752_taxon_report	11007	2	11007	Totivirus		viruses	FALSE	0.442679	197	1			100	74	10^-37.9881									[2970625]	0
BC10_810753_taxon_report	11007	2	11007	Totivirus		viruses	FALSE	0.63126	195	1			98.718	78	10^-39.3377									[2970625]	0
BC15_810758_taxon_report	11007	2	11007	Totivirus		viruses	FALSE	1.53909	409	2			97.9155	71.5	10^-34.2291									[2970625]	0
BC26_810769_taxon_report	11007	2	11007	Totivirus		viruses	FALSE	0.402676	201	1			100	75	10^-38.6685									[2970625]	0
BC27_810770_taxon_report	11007	2	11007	Totivirus		viruses	FALSE	0.50493	189	1			98.551	69	10^-33.2152									[2970625]	0
BC34_810777_taxon_report	11007	2	11007	Totivirus		viruses	FALSE	0.715622	193	1			100	72	10^-36.6277									[2970625]	0
BC58_810801_taxon_report	11007	2	11007	Totivirus		viruses	FALSE	1.58428	194	1			100	73	10^-37.3079									[2970625]	0
BC01_810746_taxon_report	11051	2	11051	Flavivirus	arboviruses group B	viruses	FALSE	226.482	11541	36			97.6645	196.306	10^-103.521									[390844]	0
BC03_810748_taxon_report	11051	2	11051	Flavivirus	arboviruses group B	viruses	FALSE	33.9545	338	1			91.703	229	10^-117.781									[390844]	0
BC04_810749_taxon_report	11051	2	11051	Flavivirus	arboviruses group B	viruses	FALSE	163.186	5668	19			98.1187	165.316	10^-95.8744									[390844]	0
BC05_810750_taxon_report	11051	2	11051	Flavivirus	arboviruses group B	viruses	FALSE	42.8259	2320	7			97.4046	208.286	10^-122.676									[390844]	0
BC07_810805_taxon_report	11051	2	11051	Flavivirus	arboviruses group B	viruses	FALSE	39.9833	1511	5			97.4286	177	10^-103.945									[390844]	0
BC08_810751_taxon_report	11051	2	11051	Flavivirus	arboviruses group B	viruses	FALSE	42.41	2722	8			97.102	232.25	10^-118.871									[390844]	0
BC09_810752_taxon_report	11051	2	11051	Flavivirus	arboviruses group B	viruses	FALSE	0.577505	257	1			91.837	147	10^-71.3131									[390844]	0
BC14_810757_taxon_report	11051	2	11051	Flavivirus	arboviruses group B	viruses	FALSE	6.19608	1284	2			97.8219	552	10^-217.958									[390844]	0
BC15_810758_taxon_report	11051	2	11051	Flavivirus	arboviruses group B	viruses	FALSE	10.6495	2830	8			98.5909	235.875	10^-111.145									[390844]	0
BC16_810759_taxon_report	11051	2	11051	Flavivirus	arboviruses group B	viruses	FALSE	206.469	2483	8			98.4693	183	10^-108.173									[390844]	0
BC17_810760_taxon_report	11051	2	11051	Flavivirus	arboviruses group B	viruses	FALSE	73.8942	571	1			97.0669	375	10^-106.501									[390844]	0
BC18_810761_taxon_report	11051	2	11051	Flavivirus	arboviruses group B	viruses	FALSE	41.7666	251	1			94.578	166	10^-88.415									[390844]	0
BC20_810763_taxon_report	11051	2	11051	Flavivirus	arboviruses group B	viruses	FALSE	106.459	593	1			94.2659	436	10^-92.0991									[390844]	0
BC22_810765_taxon_report	11051	2	11051	Flavivirus	arboviruses group B	viruses	FALSE	2.82398	458	2			98.013	132.5	10^-73.8088									[390844]	0
BC23_810766_taxon_report	11051	2	11051	Flavivirus	arboviruses group B	viruses	FALSE	8.32197	3369	7			96.4671	360.286	10^-131.192									[390844]	0
BC26_810769_taxon_report	11051	2	11051	Flavivirus	arboviruses group B	viruses	FALSE	37.3988	18668	40			97.7251	342.35	10^-157.827									[390844]	0
BC27_810770_taxon_report	11051	2	11051	Flavivirus	arboviruses group B	viruses	FALSE	17.173	6428	18			98.1778	238.778	10^-128.47									[390844]	0
BC28_810771_taxon_report	11051	2	11051	Flavivirus	arboviruses group B	viruses	FALSE	38.4376	11092	28			97.5064	272.964	10^-140.769									[390844]	0
BC29_810772_taxon_report	11051	2	11051	Flavivirus	arboviruses group B	viruses	FALSE	55.3554	16324	41			98.041	273.22	10^-145.829									[390844]	0
BC31_810774_taxon_report	11051	2	11051	Flavivirus	arboviruses group B	viruses	FALSE	11.3326	1891	5			98.2762	260.2	10^-129.168									[390844]	0
BC33_810776_taxon_report	11051	2	11051	Flavivirus	arboviruses group B	viruses	FALSE	25.1305	7990	18			98.2578	317.5	10^-147.592									[390844]	0
BC35_810778_taxon_report	11051	2	11051	Flavivirus	arboviruses group B	viruses	FALSE	34.5428	5662	11			98.3877	354	10^-194.693									[390844]	0
BC36_810779_taxon_report	11051	2	11051	Flavivirus	arboviruses group B	viruses	FALSE	27.6915	2971	8			96.2042	225.75	10^-91.1888									[390844]	0
BC37_810780_taxon_report	11051	2	11051	Flavivirus	arboviruses group B	viruses	FALSE	14.3123	2590	5			98.5186	391.6	10^-172.63									[390844]	0
BC39_810782_taxon_report	11051	2	11051	Flavivirus	arboviruses group B	viruses	FALSE	221.66	11559	26			97.3252	299.115	10^-128.136									[390844]	0
BC40_810783_taxon_report	11051	2	11051	Flavivirus	arboviruses group B	viruses	FALSE	558.085	356	1			89.474	228	10^-110.235									[390844]	0
BC42_810785_taxon_report	11051	2	11051	Flavivirus	arboviruses group B	viruses	FALSE	2.71908	402	2			99.468	110.5	10^-62.1785									[390844]	0
BC43_810786_taxon_report	11051	2	11051	Flavivirus	arboviruses group B	viruses	FALSE	109.594	15776	50			97.7557	196.72	10^-106.875									[390844]	0
BC44_810787_taxon_report	11051	2	11051	Flavivirus	arboviruses group B	viruses	FALSE	152.983	22421	60			97.6377	246.567	10^-131.47									[390844]	0
BC45_810788_taxon_report	11051	2	11051	Flavivirus	arboviruses group B	viruses	FALSE	363.48	32328	97			98.201	205.763	10^-101.667									[390844]	0
BC46_810789_taxon_report	11051	2	11051	Flavivirus	arboviruses group B	viruses	FALSE	89.5141	11683	35			97.5126	214.086	10^-115.027									[390844]	0
BC47_810790_taxon_report	11051	2	11051	Flavivirus	arboviruses group B	viruses	FALSE	26.6555	5458	13			98.3101	304.077	10^-132.993									[390844]	0
BC48_810791_taxon_report	11051	2	11051	Flavivirus	arboviruses group B	viruses	FALSE	42.1023	5218	19			98.5807	154.105	10^-90.1657									[390844]	0
BC49_810792_taxon_report	11051	2	11051	Flavivirus	arboviruses group B	viruses	FALSE	58.6357	4683	12			98.5163	269	10^-146.35									[390844]	0
BC50_810793_taxon_report	11051	2	11051	Flavivirus	arboviruses group B	viruses	FALSE	63.4244	8477	24			97.4807	227.458	10^-120.975									[390844]	0
BC51_810794_taxon_report	11051	2	11051	Flavivirus	arboviruses group B	viruses	FALSE	84.75	9011	31			98.4459	167.581	10^-98.5663									[390844]	0
BC52_810795_taxon_report	11051	2	11051	Flavivirus	arboviruses group B	viruses	FALSE	60.0135	5911	15			97.776	264.4	10^-117.393									[390844]	0
BC53_810796_taxon_report	11051	2	11051	Flavivirus	arboviruses group B	viruses	FALSE	94.5529	18370	49			97.651	252.776	10^-117.233									[390844]	0
BC54_810797_taxon_report	11051	2	11051	Flavivirus	arboviruses group B	viruses	FALSE	19.4631	2611	7			96.4946	248	10^-138.057									[390844]	0
BC55_810798_taxon_report	11051	2	11051	Flavivirus	arboviruses group B	viruses	FALSE	1.32642	219	1			93.878	98	10^-46.1004									[390844]	0
BC56_810799_taxon_report	11051	2	11051	Flavivirus	arboviruses group B	viruses	FALSE	140.546	17016	48			97.4892	229.896	10^-131.961									[390844]	0
BC57_810800_taxon_report	11051	2	11051	Flavivirus	arboviruses group B	viruses	FALSE	113.306	11191	29			98.3733	256.552	10^-134.81									[390844]	0
BC58_810801_taxon_report	11051	2	11051	Flavivirus	arboviruses group B	viruses	FALSE	9.30152	1139	3			98.04	269.333	10^-98.3585									[390844]	0
BC59_810802_taxon_report	11051	2	11051	Flavivirus	arboviruses group B	viruses	FALSE	48.8046	6816	24			98.4599	165.5	10^-92.5977									[390844]	0
BC60_810803_taxon_report	11051	2	11051	Flavivirus	arboviruses group B	viruses	FALSE	6.12	370	1			97.233	253	10^-150.675									[390844]	0
BC51_810794_taxon_report	39725	2	39725	Circovirus		viruses	FALSE	28.2061	2999	5			93.2318	481.8	10^-161.451									[3052127, 742825]	0
BC52_810795_taxon_report	39725	2	39725	Circovirus		viruses	FALSE	2.8428	280	1			91.935	124	10^-58.3495									[3052127]	0
BC10_810753_taxon_report	136466	2	136466	Brevidensovirus		viruses	FALSE	1.80961	559	1			91.176	238	10^-121.195									[642590]	0
BC15_810758_taxon_report	136466	2	136466	Brevidensovirus		viruses	FALSE	2.79971	744	1			84.921	378	10^-167.655									[1513198]	0
BC19_810762_taxon_report	136466	2	136466	Brevidensovirus		viruses	FALSE	250.066	2018	1			92.5848	1942	10^-307.653									[1513198]	0
BC22_810765_taxon_report	136466	2	136466	Brevidensovirus		viruses	FALSE	20.5448	3332	2			85.274	903	10^-229.802									[1513198, 642590]	0
BC23_810766_taxon_report	136466	2	136466	Brevidensovirus		viruses	FALSE	2.12681	861	1			86.472	754	10^-154.259									[1513198]	0
BC26_810769_taxon_report	136466	2	136466	Brevidensovirus		viruses	FALSE	255.245	127408	130			89.3749	708.208	10^-153.909									[1914448, 1513198]	0
BC32_810775_taxon_report	136466	2	136466	Brevidensovirus		viruses	FALSE	7.11165	818	1			92.6651	409	10^-98.2513									[1513198]	0
BC34_810777_taxon_report	136466	2	136466	Brevidensovirus		viruses	FALSE	2.85878	771	1			84.33	351	10^-151.905									[1513198]	0
BC35_810778_taxon_report	136466	2	136466	Brevidensovirus		viruses	FALSE	4.23397	694	1			81.513	357	10^-140.919									[1513198]	0
BC38_810781_taxon_report	136466	2	136466	Brevidensovirus		viruses	FALSE	2.15708	1019	1			84.9996	900	10^-196.043									[1513198]	0
BC41_810784_taxon_report	136466	2	136466	Brevidensovirus		viruses	FALSE	10.7159	1577	1			85.675	719	10^-307.653									[1513198]	0
BC43_810786_taxon_report	136466	2	136466	Brevidensovirus		viruses	FALSE	90.5248	13031	17			90.2242	553.471	10^-149.75									[1513198, 642590]	0
BC45_810788_taxon_report	136466	2	136466	Brevidensovirus		viruses	FALSE	71.1826	6331	10			92.8425	468.4	10^-171.958									[1914448, 1513198]	0
BC47_810790_taxon_report	136466	2	136466	Brevidensovirus		viruses	FALSE	5.39655	1105	2			94.1003	441.5	10^-106.201									[1513198]	0
BC48_810791_taxon_report	136466	2	136466	Brevidensovirus		viruses	FALSE	6.61631	820	1			82.8738	689	10^-128.23									[1914448]	0
BC49_810792_taxon_report	136466	2	136466	Brevidensovirus		viruses	FALSE	634.826	50701	66			90.9838	570.818	10^-152.254									[1914448, 1513198]	0
BC50_810793_taxon_report	136466	2	136466	Brevidensovirus		viruses	FALSE	734.255	98137	125	1	34213	89.616	1002.51	10^-166.9	255.98	34213	27	1	34213	86.4	324	10^-197.678	[1914448, 1513198, 945962]	0
BC51_810794_taxon_report	136466	2	136466	Brevidensovirus		viruses	FALSE	475.413	50548	45	1	18707	87.6279	1860.16	10^-164.075									[1513198, 945962, 642590]	0
BC54_810797_taxon_report	136466	2	136466	Brevidensovirus		viruses	FALSE	84.144	11288	18			87.6154	376.278	10^-134.941	50.8233	6818	4	1	6818	79.6	357	10^-199.387	[1513198, 642590]	0
BC58_810801_taxon_report	136466	2	136466	Brevidensovirus		viruses	FALSE	21.2653	2604	5			87.5193	357.6	10^-132.327									[1607696, 1513198]	0
BC59_810802_taxon_report	136466	2	136466	Brevidensovirus		viruses	FALSE	3312.96	462685	415	2	227100	87.9578	2031.82	10^-181.885	325.75	45494	37	1	45494	81.5	357	10^-202.742	[1914448, 1607696, 1513198, 945962, 642590]	0
BC57_810800_taxon_report	144051	2	144051	Cripavirus		viruses	FALSE	111.15	10978	4			89.6519	2557.5	10^-255.155									[3047369, 1955141]	0
BC44_810787_taxon_report	181083	2	181083	Chlorovirus		viruses	FALSE	1.28958	189	1			98.529	68	10^-32.5354									[1278261]	0
BC01_810746_taxon_report	186765	2	186765	Lambdavirus		viruses	TRUE	5.6125	286	1			99.405	168	10^-100.761									[2918896]	0
BC02_810747_taxon_report	186765	2	186765	Lambdavirus		viruses	TRUE	22.4165	2030	6			99.7992	197.167	10^-121.434									[2844130, 2781358, 2169969]	0
BC03_810748_taxon_report	186765	2	186765	Lambdavirus		viruses	TRUE	144.658	1440	3			97.568	345	10^-194.566									[2918897, 10710]	0
BC04_810749_taxon_report	186765	2	186765	Lambdavirus		viruses	TRUE	32.7063	1136	4			99.002	179.5	10^-107.3									[2169968, 10710]	0
BC05_810750_taxon_report	186765	2	186765	Lambdavirus		viruses	TRUE	32.5255	1762	4			97.522	314.5	10^-186.544									[2918898, 2781358, 10710]	0
BC06_810804_taxon_report	186765	2	186765	Lambdavirus		viruses	TRUE	49.9319	564	1			99.794	486	10^-307.653									[2781358]	0
BC09_810752_taxon_report	186765	2	186765	Lambdavirus		viruses	TRUE	0.561775	250	1			96.089	179	10^-100.047									[2918898]	0
BC11_810754_taxon_report	186765	2	186765	Lambdavirus		viruses	TRUE	5.00717	1490	5			97.2712	180	10^-104.871									[2169967, 10710]	0
BC12_810755_taxon_report	186765	2	186765	Lambdavirus		viruses	TRUE	6.4777	1378	5			95.6644	155	10^-84.7644									[2918898, 2781358, 10710]	0
BC14_810757_taxon_report	186765	2	186765	Lambdavirus		viruses	TRUE	8.08771	1676	4			98.0915	299.25	10^-183.744									[2918897, 10710]	0
BC15_810758_taxon_report	186765	2	186765	Lambdavirus		viruses	TRUE	3.41309	907	2			97.4445	361	10^-223.96									[2918896, 10710]	0
BC16_810759_taxon_report	186765	2	186765	Lambdavirus		viruses	TRUE	228.505	2748	8			99.5072	230.75	10^-142.87									[2918898, 2781358, 2169968, 2169967]	0
BC17_810760_taxon_report	186765	2	186765	Lambdavirus		viruses	TRUE	45.2942	350	1			100	275	10^-175.341									[10710]	0
BC19_810762_taxon_report	186765	2	186765	Lambdavirus		viruses	TRUE	101.984	823	2			96.2405	274	10^-160.933									[10710]	0
BC22_810765_taxon_report	186765	2	186765	Lambdavirus		viruses	TRUE	4.08182	662	2			95.4225	219	10^-120.613									[2024003]	0
BC23_810766_taxon_report	186765	2	186765	Lambdavirus		viruses	TRUE	8.57392	3471	9			98.2872	266.111	10^-161.68									[2781358, 10710]	0
BC24_810767_taxon_report	186765	2	186765	Lambdavirus		viruses	TRUE	2.88193	693	2			99.1195	221	10^-134.97									[10710]	0
BC25_810768_taxon_report	186765	2	186765	Lambdavirus		viruses	TRUE	326.838	1966	6			99.2647	206.333	10^-126.118									[2918898, 2169969, 10710]	0
BC26_810769_taxon_report	186765	2	186765	Lambdavirus		viruses	TRUE	2.20771	1102	4			98.6545	155	10^-90.5696									[2918896, 2844130, 10710]	0
BC28_810771_taxon_report	186765	2	186765	Lambdavirus		viruses	TRUE	1.18861	343	1			100	225	10^-141.119									[2169969]	0
BC29_810772_taxon_report	186765	2	186765	Lambdavirus		viruses	TRUE	6.67018	1967	5			99.5306	279.4	10^-176.224									[2918896, 10710]	0
BC30_810773_taxon_report	186765	2	186765	Lambdavirus		viruses	TRUE	80.2259	516	2			100	126	10^-73.4474									[2918898, 2169968]	0
BC31_810774_taxon_report	186765	2	186765	Lambdavirus		viruses	TRUE	15.7434	2627	8			98.1405	199	10^-119.094									[2844130, 2781358, 2169969, 2169967, 10710]	0
BC32_810775_taxon_report	186765	2	186765	Lambdavirus		viruses	TRUE	31.6112	3636	10			98.553	243.9	10^-147.823									[2169968, 2024003, 10710]	0
BC33_810776_taxon_report	186765	2	186765	Lambdavirus		viruses	TRUE	1.81481	577	2			96.5325	197	10^-114.443									[2169968, 10710]	0
BC34_810777_taxon_report	186765	2	186765	Lambdavirus		viruses	TRUE	6.04756	1631	4			98.6223	285	10^-175.605									[2918896, 10710]	0
BC35_810778_taxon_report	186765	2	186765	Lambdavirus		viruses	TRUE	4.95386	812	3			97.338	129	10^-71.9065									[2844130, 10710]	0
BC36_810779_taxon_report	186765	2	186765	Lambdavirus		viruses	TRUE	5.89993	633	2			99.432	189	10^-115.121									[2918897, 10710]	0
BC37_810780_taxon_report	186765	2	186765	Lambdavirus		viruses	TRUE	3.56427	645	2			100	141.5	10^-84.0307									[2918897, 10710]	0
BC38_810781_taxon_report	186765	2	186765	Lambdavirus		viruses	TRUE	3.52245	1664	4			98.0665	291.5	10^-181.184									[2918898, 10710]	0
BC39_810782_taxon_report	186765	2	186765	Lambdavirus		viruses	TRUE	17.3163	903	3			96.7373	175	10^-98.6875									[2918898, 10710]	0
BC41_810784_taxon_report	186765	2	186765	Lambdavirus		viruses	TRUE	15.6152	2298	6			98.1773	262.5	10^-160.897									[10710]	0
BC42_810785_taxon_report	186765	2	186765	Lambdavirus		viruses	TRUE	6.30394	932	4			99.716	109.75	10^-62.0181									[10710]	0
BC44_810787_taxon_report	186765	2	186765	Lambdavirus		viruses	TRUE	4.57836	671	2			97.7275	149.5	10^-85.3756									[10710]	0
BC45_810788_taxon_report	186765	2	186765	Lambdavirus		viruses	TRUE	26.9282	2395	6			98.71	279.667	10^-170.963									[2169969, 2169967, 2024003, 10710]	0
BC46_810789_taxon_report	186765	2	186765	Lambdavirus		viruses	TRUE	14.6956	1918	6			96.86	199.167	10^-113.22									[2918898, 2169969, 2169967]	0
BC47_810790_taxon_report	186765	2	186765	Lambdavirus		viruses	TRUE	2.43699	499	1			98.605	215	10^-130.16									[10710]	0
BC48_810791_taxon_report	186765	2	186765	Lambdavirus		viruses	TRUE	10.0858	1250	2			98.2895	490.5	10^-305.87									[2918898, 2918897]	0
BC49_810792_taxon_report	186765	2	186765	Lambdavirus		viruses	TRUE	27.759	2217	7			98.3381	213.286	10^-128.817									[2918897, 2781358, 2024003]	0
BC50_810793_taxon_report	186765	2	186765	Lambdavirus		viruses	TRUE	3.07508	411	2			95.935	103	10^-50.8904									[2169968, 10710]	0
BC52_810795_taxon_report	186765	2	186765	Lambdavirus		viruses	TRUE	10.6605	1050	3			99.583	251.667	10^-158.018									[2781358, 10710]	0
BC53_810796_taxon_report	186765	2	186765	Lambdavirus		viruses	TRUE	6.7479	1311	3			95.59	315.667	10^-179.507									[10710]	0
BC54_810797_taxon_report	186765	2	186765	Lambdavirus		viruses	TRUE	6.41069	860	2			100	303	10^-194.534									[10710]	0
BC55_810798_taxon_report	186765	2	186765	Lambdavirus		viruses	TRUE	19.0545	3146	11			97.2667	168.818	10^-97.3608									[2918898, 2918897, 2169969, 10710]	0
BC56_810799_taxon_report	186765	2	186765	Lambdavirus		viruses	TRUE	21.0456	2548	6			99.1867	296.333	10^-186.096									[2918896, 2781358, 10710]	0
BC57_810800_taxon_report	186765	2	186765	Lambdavirus		viruses	TRUE	8.0897	799	2			99.3095	275	10^-171.933									[2918896, 10710]	0
BC60_810803_taxon_report	186765	2	186765	Lambdavirus		viruses	TRUE	4.284	259	1			100	138	10^-81.6334									[2169967]	0
BC16_810759_taxon_report	187218	2	187218	Tequintavirus		viruses	TRUE	27.2742	328	1			100	90	10^-17.9195									[3017287]	0
BC19_810762_taxon_report	187218	2	187218	Tequintavirus		viruses	TRUE	30.4838	246	1			100	48	10^-20.3353									[3017287]	0
BC20_810763_taxon_report	187218	2	187218	Tequintavirus		viruses	TRUE	50.2674	280	1			100	46	10^-18.9814									[3017287]	0
BC22_810765_taxon_report	187218	2	187218	Tequintavirus		viruses	TRUE	5495.76	891316	3943			99.8076	79.915	10^-19.3948									[3017287]	0
BC26_810769_taxon_report	187218	2	187218	Tequintavirus		viruses	TRUE	2.81072	1403	2			99.4682	71	10^-19.6536									[3017287]	0
BC31_810774_taxon_report	187218	2	187218	Tequintavirus		viruses	TRUE	2.06756	345	2			98.889	44	10^-16.9423									[3017287]	0
BC32_810775_taxon_report	187218	2	187218	Tequintavirus		viruses	TRUE	7.99843	920	2			97.9165	47.5	10^-18.6244									[3017287]	0
BC38_810781_taxon_report	187218	2	187218	Tequintavirus		viruses	TRUE	2.62702	1241	1			100	48	10^-20.3353									[3017287]	0
BC41_810784_taxon_report	187218	2	187218	Tequintavirus		viruses	TRUE	2.81997	415	1			100	48	10^-20.3353									[3017287]	0
BC44_810787_taxon_report	187218	2	187218	Tequintavirus		viruses	TRUE	7.67609	1125	4			98.7245	58.25	10^-17.8438									[3017287]	0
BC45_810788_taxon_report	187218	2	187218	Tequintavirus		viruses	TRUE	6.03776	537	1			100	48	10^-20.3353									[3017287]	0
BC47_810790_taxon_report	187218	2	187218	Tequintavirus		viruses	TRUE	1.08419	222	1			97.917	48	10^-18.9629									[3017287]	0
BC49_810792_taxon_report	187218	2	187218	Tequintavirus		viruses	TRUE	3.14276	251	1			100	46	10^-18.9814									[3017287]	0
BC53_810796_taxon_report	187218	2	187218	Tequintavirus		viruses	TRUE	2.38827	464	1			100	46	10^-18.9814									[3017287]	0
BC60_810803_taxon_report	187218	2	187218	Tequintavirus		viruses	TRUE	2.86151	173	1			96	50	10^-18.9452									[3017287]	0
BC15_810758_taxon_report	232799	2	232799	Iflavirus		viruses	FALSE	0.865503	230	1			89.167	120	10^-51.5019									[2970551]	0
BC38_810781_taxon_report	232799	2	232799	Iflavirus		viruses	FALSE	0.450891	213	1			88.462	104	10^-41.9575									[2970551]	0
BC48_810791_taxon_report	232799	2	232799	Iflavirus		viruses	FALSE	1.79931	223	1			93.75	96	10^-44.737									[2970551]	0
BC50_810793_taxon_report	232799	2	232799	Iflavirus		viruses	FALSE	3.66615	490	2			91.999	125	10^-59.0322									[2970551]	0
BC07_810805_taxon_report	249185	2	249185	Maculavirus		viruses	FALSE	32.7064	1236	1			96.808	1159	10^-307.653									[1236047]	0
BC15_810758_taxon_report	249185	2	249185	Maculavirus		viruses	FALSE	1.65198	439	2			96.158	111.5	10^-58.0586									[1236047]	0
BC17_810760_taxon_report	249185	2	249185	Maculavirus		viruses	FALSE	103.918	803	2			93.45	279.5	10^-61.3347									[1236047]	0
BC22_810765_taxon_report	249185	2	249185	Maculavirus		viruses	FALSE	2.21972	360	1			95.359	237	10^-134.235									[1236047]	0
BC24_810767_taxon_report	249185	2	249185	Maculavirus		viruses	FALSE	1.3973	336	1			96.804	219	10^-127.407									[1236047]	0
BC26_810769_taxon_report	249185	2	249185	Maculavirus		viruses	FALSE	4.5837	2288	5			92.1606	336.2	10^-181.925									[1236047]	0
BC27_810770_taxon_report	249185	2	249185	Maculavirus		viruses	FALSE	1.78996	670	2			96.201	207.5	10^-114.096									[1236047]	0
BC28_810771_taxon_report	249185	2	249185	Maculavirus		viruses	FALSE	1.92327	555	2			97.233	135	10^-74.1148									[1236047]	0
BC33_810776_taxon_report	249185	2	249185	Maculavirus		viruses	FALSE	2.51934	801	2			98.2229	228	10^-76.317									[1236047]	0
BC34_810777_taxon_report	249185	2	249185	Maculavirus		viruses	FALSE	3.55216	958	3			93.5553	193	10^-102.761									[1236047]	0
BC35_810778_taxon_report	249185	2	249185	Maculavirus		viruses	FALSE	5.31991	872	3			96.308	147.667	10^-80.5079									[1236047]	0
BC43_810786_taxon_report	249185	2	249185	Maculavirus		viruses	FALSE	1.65336	238	1			94.872	117	10^-57.6886									[1236047]	0
BC48_810791_taxon_report	249185	2	249185	Maculavirus		viruses	FALSE	4.25219	527	2			95.011	142	10^-74.0928									[1236047]	0
BC51_810794_taxon_report	249185	2	249185	Maculavirus		viruses	FALSE	16.4779	1752	1			94.1683	1629	10^-307.653									[1236047]	0
BC52_810795_taxon_report	249185	2	249185	Maculavirus		viruses	FALSE	2.52806	249	1			95.312	128	10^-66.57									[1236047]	0
BC54_810797_taxon_report	249185	2	249185	Maculavirus		viruses	FALSE	1.72194	231	1			95.833	120	10^-62.4809									[1236047]	0
BC55_810798_taxon_report	249185	2	249185	Maculavirus		viruses	FALSE	2.3379	386	1			90.456	241	10^-120.504									[1236047]	0
BC60_810803_taxon_report	249185	2	249185	Maculavirus		viruses	FALSE	8.28681	501	1			95.3	383	10^-94.2069									[1236047]	0
BC57_810800_taxon_report	315393	2	315393	Mimivirus		viruses	FALSE	2.02496	200	1			91.398	93	10^-39.9475									[2923328]	0
BC34_810777_taxon_report	1285593	2	1285593	Muscavirus		viruses	FALSE	0.837983	226	1			100	97	10^-53.6529									[3052348]	0
BC57_810800_taxon_report	1285593	2	1285593	Muscavirus		viruses	FALSE	3.83729	379	1			97.3682	266	10^-37.8231									[3052348]	0
BC01_810746_taxon_report	1299308	2	1299308	Quaranjavirus		viruses	FALSE	802.881	40913	63			96.0824	517.762	10^-185.628									[1608131]	0
BC02_810747_taxon_report	1299308	2	1299308	Quaranjavirus		viruses	FALSE	263.554	23867	29			96.3875	701	10^-210.102									[1608131, 1608129]	0
BC03_810748_taxon_report	1299308	2	1299308	Quaranjavirus		viruses	FALSE	612.789	6100	12			97.42	366.667	10^-151.248									[1608131]	0
BC05_810750_taxon_report	1299308	2	1299308	Quaranjavirus		viruses	FALSE	7.1438	387	1			91.606	274	10^-143.092									[1608129]	0
BC07_810805_taxon_report	1299308	2	1299308	Quaranjavirus		viruses	FALSE	113.917	4305	8			95.9299	366	10^-179.628									[1608129]	0
BC08_810751_taxon_report	1299308	2	1299308	Quaranjavirus		viruses	FALSE	64.0669	4112	10			93.6864	297.2	10^-114.313									[1608129]	0
BC09_810752_taxon_report	1299308	2	1299308	Quaranjavirus		viruses	FALSE	21.1115	9395	18			97.2663	402.722	10^-168.487									[1608129]	0
BC10_810753_taxon_report	1299308	2	1299308	Quaranjavirus		viruses	FALSE	61.87	19112	20			96.5753	819.5	10^-237.388									[1608129]	0
BC11_810754_taxon_report	1299308	2	1299308	Quaranjavirus		viruses	FALSE	11.6274	3460	10			96.3697	225.8	10^-131.992									[1608129]	0
BC13_810756_taxon_report	1299308	2	1299308	Quaranjavirus		viruses	FALSE	50.6555	977	1			93.548	930	10^-307.653									[1608129]	0
BC14_810757_taxon_report	1299308	2	1299308	Quaranjavirus		viruses	FALSE	14.168	2936	8			96.2233	245.25	10^-135.675									[1608129]	0
BC15_810758_taxon_report	1299308	2	1299308	Quaranjavirus		viruses	FALSE	14.4539	3841	5			93.6471	671.4	10^-151.304									[1608129]	0
BC16_810759_taxon_report	1299308	2	1299308	Quaranjavirus		viruses	FALSE	17.7948	214	1			94.318	88	10^-40.6576									[1608129]	0
BC17_810760_taxon_report	1299308	2	1299308	Quaranjavirus		viruses	FALSE	101.33	783	1			91.642	682	10^-307.653									[1608129]	0
BC20_810763_taxon_report	1299308	2	1299308	Quaranjavirus		viruses	FALSE	438.224	2441	1			91.17	2401	10^-307.653									[1608129]	0
BC21_810764_taxon_report	1299308	2	1299308	Quaranjavirus		viruses	FALSE	24.4926	226	1			95.918	147	10^-79.5474									[1608129]	0
BC22_810765_taxon_report	1299308	2	1299308	Quaranjavirus		viruses	FALSE	273.457	44350	63			92.2729	559.667	10^-193.482									[1608129]	0
BC23_810766_taxon_report	1299308	2	1299308	Quaranjavirus		viruses	FALSE	38.8556	15730	25			93.0249	515.32	10^-184.747									[1608129]	0
BC24_810767_taxon_report	1299308	2	1299308	Quaranjavirus		viruses	FALSE	84.1581	20237	30			92.1296	540.133	10^-200.275									[1608129]	0
BC26_810769_taxon_report	1299308	2	1299308	Quaranjavirus		viruses	FALSE	0.895504	447	1			93.2746	342	10^-79.868									[1608129]	0
BC27_810770_taxon_report	1299308	2	1299308	Quaranjavirus		viruses	FALSE	72.221	27033	44			92.7729	492.386	10^-203.153									[1608129]	0
BC28_810771_taxon_report	1299308	2	1299308	Quaranjavirus		viruses	FALSE	135.478	39095	60			92.6775	532.25	10^-214.27									[1608129]	0
BC29_810772_taxon_report	1299308	2	1299308	Quaranjavirus		viruses	FALSE	44.7855	13207	21			92.7167	493.619	10^-188.668									[1608129]	0
BC30_810773_taxon_report	1299308	2	1299308	Quaranjavirus		viruses	FALSE	144.593	930	1			94.175	824	10^-307.653									[1608129]	0
BC31_810774_taxon_report	1299308	2	1299308	Quaranjavirus		viruses	FALSE	18.6679	3115	6			91.845	408.5	10^-126.432									[1608129]	0
BC32_810775_taxon_report	1299308	2	1299308	Quaranjavirus		viruses	FALSE	31.02	3568	2			94.3775	1481	10^-188.153									[1608129]	0
BC33_810776_taxon_report	1299308	2	1299308	Quaranjavirus		viruses	FALSE	3.3434	1063	1			96.774	961	10^-307.653									[1608129]	0
BC35_810778_taxon_report	1299308	2	1299308	Quaranjavirus		viruses	FALSE	4.56341	748	2			93.045	247	10^-88.5894									[1608129]	0
BC37_810780_taxon_report	1299308	2	1299308	Quaranjavirus		viruses	FALSE	54.6245	9885	18			96.9757	434.222	10^-146.186									[1608129]	0
BC38_810781_taxon_report	1299308	2	1299308	Quaranjavirus		viruses	FALSE	34.0772	16098	37			95.8309	315.189	10^-149.026									[1608131, 1608129]	0
BC43_810786_taxon_report	1299308	2	1299308	Quaranjavirus		viruses	FALSE	97.2703	14002	15			95.8999	814.8	10^-243.213									[1608131, 1608129]	0
BC44_810787_taxon_report	1299308	2	1299308	Quaranjavirus		viruses	FALSE	51.7061	7578	8			92.6732	827.25	10^-247.132									[1608129]	0
BC48_810791_taxon_report	1299308	2	1299308	Quaranjavirus		viruses	FALSE	180.98	22430	32			91.8885	583.656	10^-199.345									[1608129]	0
BC49_810792_taxon_report	1299308	2	1299308	Quaranjavirus		viruses	FALSE	104.462	8343	12			92.4819	584.167	10^-197.792									[1608129]	0
BC50_810793_taxon_report	1299308	2	1299308	Quaranjavirus		viruses	FALSE	27.9899	3741	7			92.7306	400.571	10^-159.925									[1608129]	0
BC52_810795_taxon_report	1299308	2	1299308	Quaranjavirus		viruses	FALSE	16.5187	1627	3			93.1213	413	10^-169.701									[1608129]	0
BC53_810796_taxon_report	1299308	2	1299308	Quaranjavirus		viruses	FALSE	112.197	21798	40			92.4482	412.55	10^-168.018									[1608129]	0
BC54_810797_taxon_report	1299308	2	1299308	Quaranjavirus		viruses	FALSE	1.62503	218	1			92.8	125	10^-60.4046									[1608129]	0
BC55_810798_taxon_report	1299308	2	1299308	Quaranjavirus		viruses	FALSE	188.619	31142	38			92.5696	699.105	10^-211.253									[1608129]	0
BC56_810799_taxon_report	1299308	2	1299308	Quaranjavirus		viruses	FALSE	39.3076	4759	9			92.1702	423.556	10^-199.047									[1608129]	0
BC57_810800_taxon_report	1299308	2	1299308	Quaranjavirus		viruses	FALSE	9.68942	957	1			95.957	841	10^-307.653									[1608129]	0
BC58_810801_taxon_report	1299308	2	1299308	Quaranjavirus		viruses	FALSE	106.473	13038	17			93.6812	656.529	10^-216.053									[1608131, 1608129]	0
BC60_810803_taxon_report	1299308	2	1299308	Quaranjavirus		viruses	FALSE	33.9908	2055	3			93.3273	491.667	10^-240.423									[1608129]	0
BC29_810772_taxon_report	1307798	2	1307798	Negevirus		viruses	FALSE	0.559522	165	1			100	46	10^-18.9814									[2488578]	0
BC37_810780_taxon_report	1307798	2	1307798	Negevirus		viruses	FALSE	1.4036	254	1			99.187	123	10^-70.0182									[1170424]	0
BC38_810781_taxon_report	1307798	2	1307798	Negevirus		viruses	FALSE									35.4468	16745	20	1	16745	72.7	596	10^-301.708	[2665491]	0
BC46_810789_taxon_report	1307798	2	1307798	Negevirus		viruses	FALSE	2.85789	373	1			91.12	259	10^-132.824									[1170425]	0
BC47_810790_taxon_report	1307798	2	1307798	Negevirus		viruses	FALSE	20.5997	4218	7			96.4158	494.571	10^-174.355									[1170425]	0
BC53_810796_taxon_report	1307798	2	1307798	Negevirus		viruses	FALSE	1.13752	221	1			97.872	94	10^-48.8632									[1170425]	0
BC55_810798_taxon_report	1307798	2	1307798	Negevirus		viruses	FALSE	0.811601	134	1			98	50	10^-20.3176									[2488578]	0
BC56_810799_taxon_report	1307798	2	1307798	Negevirus		viruses	FALSE	3.14692	381	2			98.077	52	10^-21.6729									[2488578]	0
BC01_810746_taxon_report	1312873	2	1312873	Alphamesonivirus		viruses	FALSE	227.071	11571	21			98.2188	374.667	10^-173.174									[1312874]	0
BC07_810805_taxon_report	1312873	2	1312873	Alphamesonivirus		viruses	FALSE	4497.87	169978	372			97.6769	309.664	10^-118.636									[1312874]	0
BC08_810751_taxon_report	1312873	2	1312873	Alphamesonivirus		viruses	FALSE	26.1129	1676	3			96.0691	438.333	10^-136.695									[1312874]	0
BC14_810757_taxon_report	1312873	2	1312873	Alphamesonivirus		viruses	FALSE	2.64443	548	1			98.775	408	10^-259.571									[1312874]	0
BC57_810800_taxon_report	1312873	2	1312873	Alphamesonivirus		viruses	FALSE	3.37155	333	1			99.206	252	10^-156.852									[1312874]	0
BC60_810803_taxon_report	1312873	2	1312873	Alphamesonivirus		viruses	FALSE	8.79957	532	1			96.1971	447	10^-120.855									[1312874]	0
BC02_810747_taxon_report	1920762	2	1920762	Litunavirus		viruses	TRUE	3.36799	305	1			100	65	10^-31.8688									[3058783]	0
BC05_810750_taxon_report	1920762	2	1920762	Litunavirus		viruses	TRUE	5.9624	323	2			96.2685	67	10^-29.7971									[3058783]	0
BC07_810805_taxon_report	1920762	2	1920762	Litunavirus		viruses	TRUE	5.31876	201	1			95.588	68	10^-29.7906									[3058783]	0
BC12_810755_taxon_report	1920762	2	1920762	Litunavirus		viruses	TRUE	7417.8	1577989	6849			98.829	82.4534	10^-25.9024									[3058783]	0
BC13_810756_taxon_report	1920762	2	1920762	Litunavirus		viruses	TRUE	12.288	237	1			100	65	10^-31.8688									[3058783]	0
BC15_810758_taxon_report	1920762	2	1920762	Litunavirus		viruses	TRUE	1.11763	297	1			100	65	10^-31.8688									[3058783]	0
BC17_810760_taxon_report	1920762	2	1920762	Litunavirus		viruses	TRUE	29.3765	227	1			100	66	10^-32.5484									[3058783]	0
BC18_810761_taxon_report	1920762	2	1920762	Litunavirus		viruses	TRUE	35.9425	216	1			88.889	63	10^-20.9034									[3058783]	0
BC20_810763_taxon_report	1920762	2	1920762	Litunavirus		viruses	TRUE	19.5684	109	1			100	49	10^-21.0126									[3058783]	0
BC27_810770_taxon_report	1920762	2	1920762	Litunavirus		viruses	TRUE	0.614465	230	1			100	51	10^-22.3675									[3058783]	0
BC28_810771_taxon_report	1920762	2	1920762	Litunavirus		viruses	TRUE	3.39257	979	2			96.154	63.5	10^-27.4189									[3058783]	0
BC30_810773_taxon_report	1920762	2	1920762	Litunavirus		viruses	TRUE	76.6499	493	2			99.2645	60.5	10^-28.1293									[3058783]	0
BC31_810774_taxon_report	1920762	2	1920762	Litunavirus		viruses	TRUE	1.97766	330	1			92.647	68	10^-27.0459									[3058783]	0
BC32_810775_taxon_report	1920762	2	1920762	Litunavirus		viruses	TRUE	3.8775	446	1			100	64	10^-31.1893									[3058783]	0
BC42_810785_taxon_report	1920762	2	1920762	Litunavirus		viruses	TRUE	3.52398	521	2			95.539	66.5	10^-28.7714									[3058783]	0
BC43_810786_taxon_report	1920762	2	1920762	Litunavirus		viruses	TRUE	17.0338	2452	7			99.7696	60.1429	10^-28.3754									[3058783]	0
BC44_810787_taxon_report	1920762	2	1920762	Litunavirus		viruses	TRUE	5.62231	824	2			100	57.5	10^-26.7765									[3058783]	0
BC46_810789_taxon_report	1920762	2	1920762	Litunavirus		viruses	TRUE	220.456	28773	64			88.3807	68.0312	10^-23.0152									[3058783]	0
BC47_810790_taxon_report	1920762	2	1920762	Litunavirus		viruses	TRUE	1.93885	397	1			100	65	10^-31.8688									[3058783]	0
BC48_810791_taxon_report	1920762	2	1920762	Litunavirus		viruses	TRUE	8.68996	1077	3			98.485	60.3333	10^-27.33									[3058783]	0
BC50_810793_taxon_report	1920762	2	1920762	Litunavirus		viruses	TRUE	2.64861	354	1			100	65	10^-31.8688									[3058783]	0
BC51_810794_taxon_report	1920762	2	1920762	Litunavirus		viruses	TRUE	5.78418	615	2			96.4285	68.5	10^-30.8168									[3058783]	0
BC53_810796_taxon_report	1920762	2	1920762	Litunavirus		viruses	TRUE	1.59047	309	1			94.286	70	10^-29.7781									[3058783]	0
BC54_810797_taxon_report	1920762	2	1920762	Litunavirus		viruses	TRUE	1.99775	268	1			100	50	10^-21.69									[3058783]	0
BC58_810801_taxon_report	1920762	2	1920762	Litunavirus		viruses	TRUE	9.0647	1110	4			99.2425	57.5	10^-26.097									[3058783]	0
BC60_810803_taxon_report	1920762	2	1920762	Litunavirus		viruses	TRUE	3.37427	204	1			96.97	66	10^-29.8036									[3058783]	0
BC01_810746_taxon_report	1920774	2	1920774	Drulisvirus		viruses	TRUE	4.92565	251	1			100	65	10^-31.8688									[3044024]	0
BC02_810747_taxon_report	1920774	2	1920774	Drulisvirus		viruses	TRUE	3.50051	317	1			96.97	66	10^-29.8036									[3044024]	0
BC04_810749_taxon_report	1920774	2	1920774	Drulisvirus		viruses	TRUE	8859.45	307718	1353			99.0292	83.9616	10^-24.1758									[3044024]	0
BC05_810750_taxon_report	1920774	2	1920774	Drulisvirus		viruses	TRUE	4.57794	248	1			100	65	10^-31.8688									[3044024]	0
BC10_810753_taxon_report	1920774	2	1920774	Drulisvirus		viruses	TRUE	0.835206	258	1			95.522	67	10^-29.1109									[3044024]	0
BC15_810758_taxon_report	1920774	2	1920774	Drulisvirus		viruses	TRUE	1.33589	355	1			97.015	67	10^-30.4833									[3044024]	0
BC26_810769_taxon_report	1920774	2	1920774	Drulisvirus		viruses	TRUE	1.62273	810	3			97.4103	49	10^-19.1845									[3044024]	0
BC29_810772_taxon_report	1920774	2	1920774	Drulisvirus		viruses	TRUE	0.820632	242	1			97.196	107	10^-17.3481									[3044024]	0
BC31_810774_taxon_report	1920774	2	1920774	Drulisvirus		viruses	TRUE	1.37238	229	1			98.462	65	10^-30.4964									[3044024]	0
BC34_810777_taxon_report	1920774	2	1920774	Drulisvirus		viruses	TRUE	1.49799	404	1			98.1819	110	10^-17.3601									[3044024]	0
BC35_810778_taxon_report	1920774	2	1920774	Drulisvirus		viruses	TRUE	2.82468	463	1			96.97	66	10^-29.8036									[3044024]	0
BC43_810786_taxon_report	1920774	2	1920774	Drulisvirus		viruses	TRUE	1.99376	287	1			100	43	10^-16.9522									[3044024]	0
BC44_810787_taxon_report	1920774	2	1920774	Drulisvirus		viruses	TRUE	2.47682	363	1			98.077	52	10^-21.6729									[3044024]	0
BC45_810788_taxon_report	1920774	2	1920774	Drulisvirus		viruses	TRUE	4.53113	403	1			100	51	10^-22.3675									[3044024]	0
BC51_810794_taxon_report	1920774	2	1920774	Drulisvirus		viruses	TRUE	2.49237	265	1			89.552	67	10^-23.6214									[3044024]	0
BC53_810796_taxon_report	1920774	2	1920774	Drulisvirus		viruses	TRUE	1.83753	357	1			100	50	10^-21.69									[3044024]	0
BC02_810747_taxon_report	1980421	2	1980421	Phasivirus		viruses	FALSE	2.21956	201	1			100	77	10^-40.0294									[2980575]	0
BC21_810764_taxon_report	1980421	2	1980421	Phasivirus		viruses	FALSE	2165.75	19984	22			96.0524	777.955	10^-199.828									[3052631]	0
BC22_810765_taxon_report	1980421	2	1980421	Phasivirus		viruses	FALSE	68.7559	11151	11			94.8454	874.818	10^-196.848									[3052631]	0
BC58_810801_taxon_report	1980421	2	1980421	Phasivirus		viruses	FALSE	1.77211	217	1			100	48	10^-20.3353									[2980575]	0
BC03_810748_taxon_report	1980538	2	1980538	Orthophasmavirus		viruses	FALSE	30.4385	303	1			99.438	178	10^-107.598									[3052546]	0
BC13_810756_taxon_report	1980538	2	1980538	Orthophasmavirus		viruses	FALSE	21.5169	415	1			100	124	10^-72.0732									[3052546]	0
BC14_810757_taxon_report	1980538	2	1980538	Orthophasmavirus		viruses	FALSE	21.8117	4520	1			90.564	4451	10^-307.653									[3052546]	0
BC19_810762_taxon_report	1980538	2	1980538	Orthophasmavirus		viruses	FALSE	94.6732	764	1			96.459	593	10^-307.653									[3052546]	0
BC25_810768_taxon_report	1980538	2	1980538	Orthophasmavirus		viruses	FALSE	74.9765	451	1			97.0416	169	10^-18.8795									[3052546]	0
BC32_810775_taxon_report	1980538	2	1980538	Orthophasmavirus		viruses	FALSE	4.60779	530	1			95.8219	359	10^-45.2075									[3052546]	0
BC34_810777_taxon_report	1980538	2	1980538	Orthophasmavirus		viruses	FALSE	70.4536	19001	37			97.1346	392.514	10^-182.394									[3052546]	0
BC35_810778_taxon_report	1980538	2	1980538	Orthophasmavirus		viruses	FALSE	81.5496	13367	23			97.6913	455.696	10^-215.043									[3052546]	0
BC39_810782_taxon_report	1980538	2	1980538	Orthophasmavirus		viruses	FALSE	1107.57	57757	75			96.8253	643.173	10^-182.377									[3052546]	0
BC41_810784_taxon_report	1980538	2	1980538	Orthophasmavirus		viruses	FALSE	633.066	93165	132	2	50087	98.204	1289.65	10^-180.699	340.347	50087	56	2	50087	88.9	566.5	10^-294.129	[3052546]	0
BC42_810785_taxon_report	1980538	2	1980538	Orthophasmavirus		viruses	FALSE	1159.26	171390	261	1	29768	97.6832	650.13	10^-200.439	201.347	29768	36	1	29768	99.4	337	10^-228.845	[3052546]	0
BC46_810789_taxon_report	1980538	2	1980538	Orthophasmavirus		viruses	FALSE	12.4506	1625	2			98.2337	696.5	10^-176.139									[3052546]	0
BC47_810790_taxon_report	1980538	2	1980538	Orthophasmavirus		viruses	FALSE	10.2266	2094	1			95.615	1984	10^-307.653									[3052546]	0
BC49_810792_taxon_report	1980538	2	1980538	Orthophasmavirus		viruses	FALSE	22.4501	1793	2			98.5295	781.5	10^-307.653									[3052546]	0
BC51_810794_taxon_report	1980538	2	1980538	Orthophasmavirus		viruses	FALSE	1.87163	199	1			100	126	10^-73.4386									[3052546]	0
BC27_810770_taxon_report	1981157	2	1981157	Traversvirus		viruses	TRUE	0.806819	302	1			95.722	187	10^-104.146									[1981163]	0
BC28_810771_taxon_report	1981157	2	1981157	Traversvirus		viruses	TRUE	0.970297	280	1			99.379	161	10^-95.9763									[1981164]	0
BC39_810782_taxon_report	1981157	2	1981157	Traversvirus		viruses	TRUE	5.50364	287	1			100	165	10^-100.083									[1981161]	0
BC48_810791_taxon_report	1981157	2	1981157	Traversvirus		viruses	TRUE	2.66266	330	1			99.531	213	10^-131.536									[1981161]	0
BC04_810749_taxon_report	1981159	2	1981159	Oslovirus		viruses	TRUE	7.22649	251	1			97.561	123	10^-67.2734									[1981168]	0
BC01_810746_taxon_report	1985733	2	1985733	Pradovirus		viruses	TRUE	4.61167	235	1			100	53	10^-23.7232									[3003373]	0
BC07_810805_taxon_report	1985733	2	1985733	Pradovirus		viruses	TRUE	8.33537	315	1			96.552	58	10^-24.3702									[3003373]	0
BC10_810753_taxon_report	1985733	2	1985733	Pradovirus		viruses	TRUE	1.01649	314	1			98.2142	112	10^-20.0354									[3003373]	0
BC11_810754_taxon_report	1985733	2	1985733	Pradovirus		viruses	TRUE	2.11041	628	2			97.2425	58	10^-25.0606									[3003373]	0
BC12_810755_taxon_report	1985733	2	1985733	Pradovirus		viruses	TRUE	0.954261	203	1			97.826	46	10^-17.6091									[3003372]	0
BC14_810757_taxon_report	1985733	2	1985733	Pradovirus		viruses	TRUE	1.21605	252	1			100	64	10^-31.1893									[3003373]	0
BC15_810758_taxon_report	1985733	2	1985733	Pradovirus		viruses	TRUE	0.891845	237	1			86.957	69	10^-22.2363									[3003373]	0
BC16_810759_taxon_report	1985733	2	1985733	Pradovirus		viruses	TRUE	38.4168	462	2			100	56	10^-25.7623									[3003373]	0
BC22_810765_taxon_report	1985733	2	1985733	Pradovirus		viruses	TRUE	2.76849	449	1			100	60	10^-28.4726									[3003373]	0
BC23_810766_taxon_report	1985733	2	1985733	Pradovirus		viruses	TRUE	0.565667	229	1			100	62	10^-29.8308									[3003373]	0
BC25_810768_taxon_report	1985733	2	1985733	Pradovirus		viruses	TRUE	36.9064	222	1			100	50	10^-21.69									[3003373]	0
BC26_810769_taxon_report	1985733	2	1985733	Pradovirus		viruses	TRUE	2.22574	1111	4			97.5795	55.75	10^-23.5321									[3003373]	0
BC27_810770_taxon_report	1985733	2	1985733	Pradovirus		viruses	TRUE	0.480885	180	1			100	45	10^-18.3048									[3003373]	0
BC28_810771_taxon_report	1985733	2	1985733	Pradovirus		viruses	TRUE	1.17822	340	1			98.387	62	10^-28.4584									[3003373]	0
BC29_810772_taxon_report	1985733	2	1985733	Pradovirus		viruses	TRUE	1.05801	312	1			100	66	10^-32.5484									[3003373]	0
BC31_810774_taxon_report	1985733	2	1985733	Pradovirus		viruses	TRUE	1.71997	287	1			100	58	10^-27.115									[3003373]	0
BC33_810776_taxon_report	1985733	2	1985733	Pradovirus		viruses	TRUE	1.44052	458	1			92.424	66	10^-25.6865									[3003373]	0
BC34_810777_taxon_report	1985733	2	1985733	Pradovirus		viruses	TRUE	1.079	291	1			100	55	10^-25.0795									[3003373]	0
BC35_810778_taxon_report	1985733	2	1985733	Pradovirus		viruses	TRUE	1.15305	189	1			100	54	10^-24.4013									[3003373]	0
BC36_810779_taxon_report	1985733	2	1985733	Pradovirus		viruses	TRUE	8966.79	962042	3679			98.9224	83.3023	10^-24.6705									[3003373]	0
BC39_810782_taxon_report	1985733	2	1985733	Pradovirus		viruses	TRUE	8.49516	443	1			100	50	10^-21.69									[3003373]	0
BC43_810786_taxon_report	1985733	2	1985733	Pradovirus		viruses	TRUE	3.8972	561	1			100	53	10^-23.7232									[3003373]	0
BC44_810787_taxon_report	1985733	2	1985733	Pradovirus		viruses	TRUE	5.14468	754	2			96.9585	65.5	10^-29.4638									[3003373]	0
BC45_810788_taxon_report	1985733	2	1985733	Pradovirus		viruses	TRUE	13.9307	1239	3			98.9583	62	10^-28.916									[3003373]	0
BC46_810789_taxon_report	1985733	2	1985733	Pradovirus		viruses	TRUE	12.5119	1633	5			97.7716	53.2	10^-21.9424									[3003373]	0
BC50_810793_taxon_report	1985733	2	1985733	Pradovirus		viruses	TRUE	4.54902	608	2			96.6665	61	10^-26.407									[3003373]	0
BC53_810796_taxon_report	1985733	2	1985733	Pradovirus		viruses	TRUE	2.17209	422	2			93.147	57.5	10^-21.2882									[3003373]	0
BC55_810798_taxon_report	1985733	2	1985733	Pradovirus		viruses	TRUE	1.708	282	1			96.875	64	10^-28.4446									[3003373]	0
BC56_810799_taxon_report	1985733	2	1985733	Pradovirus		viruses	TRUE	2.05665	249	1			100	45	10^-18.3048									[3003373]	0
BC57_810800_taxon_report	1985733	2	1985733	Pradovirus		viruses	TRUE	3.30068	326	1			95.082	61	10^-25.0345									[3003373]	0
BC58_810801_taxon_report	1985733	2	1985733	Pradovirus		viruses	TRUE	2.83374	347	2			95.9015	54.5	10^-21.3126									[3003373]	0
BC60_810803_taxon_report	1985733	2	1985733	Pradovirus		viruses	TRUE	13.5467	819	1			93.75	64	10^-25.6999									[3003373]	0
BC08_810751_taxon_report	2560087	2	2560087	Alphachrysovirus		viruses	FALSE	19.2886	1238	1			95.4423	1141	10^-264.656									[2560765]	0
BC09_810752_taxon_report	2560087	2	2560087	Alphachrysovirus		viruses	FALSE	0.972995	433	1			94.958	119	10^-60.4259									[2560765]	0
BC26_810769_taxon_report	2560087	2	2560087	Alphachrysovirus		viruses	FALSE	15.8326	7903	13			96.6505	492.615	10^-208.284									[2560765]	0
BC29_810772_taxon_report	2560087	2	2560087	Alphachrysovirus		viruses	FALSE	60.8217	17936	21			96.0779	738.286	10^-195.333									[2560765]	0
BC41_810784_taxon_report	2560087	2	2560087	Alphachrysovirus		viruses	FALSE	1.70557	251	1			96.094	128	10^-67.9423									[2560765]	0
BC43_810786_taxon_report	2560087	2	2560087	Alphachrysovirus		viruses	FALSE	65.2868	9398	20			96.6914	349.4	10^-149.434									[2560765]	0
BC44_810787_taxon_report	2560087	2	2560087	Alphachrysovirus		viruses	FALSE	153.726	22530	49			97.1096	332.857	10^-155.278									[2560765]	0
BC45_810788_taxon_report	2560087	2	2560087	Alphachrysovirus		viruses	FALSE	309.016	27484	54			96.5727	388.481	10^-163.074									[2560765]	0
BC46_810789_taxon_report	2560087	2	2560087	Alphachrysovirus		viruses	FALSE	88.8782	11600	32			96.7759	243.062	10^-127.37									[2560765]	0
BC47_810790_taxon_report	2560087	2	2560087	Alphachrysovirus		viruses	FALSE	36.6086	7496	15			96.8422	387.467	10^-165.982									[2560765]	0
BC49_810792_taxon_report	2560087	2	2560087	Alphachrysovirus		viruses	FALSE	39.4536	3151	7			97.2901	327.857	10^-174.212									[2560765]	0
BC50_810793_taxon_report	2560087	2	2560087	Alphachrysovirus		viruses	FALSE	101.335	13544	26			96.443	397.538	10^-173.884									[2560765]	0
BC52_810795_taxon_report	2560087	2	2560087	Alphachrysovirus		viruses	FALSE	2.12195	209	1			97.692	130	10^-72.0527									[2560765]	0
BC54_810797_taxon_report	2560087	2	2560087	Alphachrysovirus		viruses	FALSE	3.03389	407	1			98.868	265	10^-164.378									[2560765]	0
BC11_810754_taxon_report	2732686	2	2732686	Kayfunavirus		viruses	TRUE	485.81	144564	582			98.1503	70.6186	10^-24.4245									[2983354, 2983353, 2983352]	0
BC43_810786_taxon_report	2732686	2	2732686	Kayfunavirus		viruses	TRUE	1.98681	286	1			92.537	67	10^-26.3662									[2983352]	0
BC02_810747_taxon_report	2733228	2	2733228	Protoambidensovirus		viruses	FALSE	6.74703	611	1			92.6199	271	10^-55.3236									[3052699]	0
BC23_810766_taxon_report	2733228	2	2733228	Protoambidensovirus		viruses	FALSE	377.485	152818	220			93.8404	511.232	10^-120.665									[3052699]	0
BC44_810787_taxon_report	2733228	2	2733228	Protoambidensovirus		viruses	FALSE	3.64358	534	1			91.339	127	10^-59.0253									[3052699]	0
BC55_810798_taxon_report	2733228	2	2733228	Protoambidensovirus		viruses	FALSE	5.45105	900	1			90.5494	783	10^-186.487									[3052699]	0
BC03_810748_taxon_report	2733230	2	2733230	Brevihamaparvovirus		viruses	FALSE	81.4708	811	1			83.3572	697	10^-138.509									[3052099]	0
BC04_810749_taxon_report	2733230	2	2733230	Brevihamaparvovirus		viruses	FALSE	8.86757	308	1			97.531	162	10^-92.5427									[3052099]	0
BC16_810759_taxon_report	2733230	2	2733230	Brevihamaparvovirus		viruses	FALSE	79.6608	958	2			98.8843	269	10^-97.5334									[3052099]	0
BC24_810767_taxon_report	2733230	2	2733230	Brevihamaparvovirus		viruses	FALSE	3.23541	778	1			93.75	672	10^-307.653									[3052098]	0
BC26_810769_taxon_report	2733230	2	2733230	Brevihamaparvovirus		viruses	FALSE	904.271	451376	340	1	269804	93.5926	2945.21	10^-189.344	540.516	269804	117	1	269804	93.5	789	10^-307.653	[3052099, 3052098]	0
BC32_810775_taxon_report	2733230	2	2733230	Brevihamaparvovirus		viruses	FALSE	6.39005	735	1			97.9432	632	10^-93.8041									[3052098]	0
BC33_810776_taxon_report	2733230	2	2733230	Brevihamaparvovirus		viruses	FALSE	0.553563	176	1			98.947	95	10^-50.9172									[3052098]	0
BC35_810778_taxon_report	2733230	2	2733230	Brevihamaparvovirus		viruses	FALSE	1.15915	190	1			98.98	98	10^-52.9622									[3052099]	0
BC38_810781_taxon_report	2733230	2	2733230	Brevihamaparvovirus		viruses	FALSE	8.32772	3934	1			90.7926	4127	10^-307.653									[3052099]	0
BC41_810784_taxon_report	2733230	2	2733230	Brevihamaparvovirus		viruses	FALSE	3.6082	531	2			92.6595	119	10^-53.6101									[3052098]	0
BC43_810786_taxon_report	2733230	2	2733230	Brevihamaparvovirus		viruses	FALSE	61.0562	8789	16			91.7191	392	10^-105.232									[3052099, 3052098]	0
BC45_810788_taxon_report	2733230	2	2733230	Brevihamaparvovirus		viruses	FALSE	252.619	22468	20			93.8653	881.05	10^-117.664									[3052099, 3052098]	0
BC47_810790_taxon_report	2733230	2	2733230	Brevihamaparvovirus		viruses	FALSE	17.4252	3568	4			91.7615	779.5	10^-214.357									[3052098]	0
BC48_810791_taxon_report	2733230	2	2733230	Brevihamaparvovirus		viruses	FALSE	2.84824	353	1			92.366	131	10^-63.129									[3052098]	0
BC49_810792_taxon_report	2733230	2	2733230	Brevihamaparvovirus		viruses	FALSE	946.047	75557	118			94.7472	475.619	10^-135.702									[3052099, 3052098]	0
BC50_810793_taxon_report	2733230	2	2733230	Brevihamaparvovirus		viruses	FALSE	630.211	84231	141	1	18720	94.443	565.688	10^-121.125									[3052099, 3052098]	0
BC51_810794_taxon_report	2733230	2	2733230	Brevihamaparvovirus		viruses	FALSE	77.0754	8195	18			90.2292	261.111	10^-78.5314	175.943	18707	13	1	18707	87.4	792	10^-307.653	[3052099, 3052098]	0
BC53_810796_taxon_report	2733230	2	2733230	Brevihamaparvovirus		viruses	FALSE	10.145	1971	1			96.021	1734	10^-307.653									[3052098]	0
BC54_810797_taxon_report	2733230	2	2733230	Brevihamaparvovirus		viruses	FALSE	70.0256	9394	9	1	6818	86.6392	1305.56	10^-160.12									[3052099, 3052098]	0
BC55_810798_taxon_report	2733230	2	2733230	Brevihamaparvovirus		viruses	FALSE	2.05323	339	1			85.492	193	10^-80.8015									[3052099]	0
BC59_810802_taxon_report	2733230	2	2733230	Brevihamaparvovirus		viruses	FALSE	496.695	69368	148			89.3905	282.405	10^-95.9654	1300.35	181606	79	1	181606	87.5	791	10^-307.653	[3052099, 3052098]	0
BC06_810804_taxon_report	2733252	2	2733252	Ohlsrhavirus		viruses	FALSE	78.7932	890	2			93.8855	285	10^-156.876									[2304522]	0
BC12_810755_taxon_report	2733252	2	2733252	Ohlsrhavirus		viruses	FALSE	2.3598	502	1			89.71	379	10^-193.043									[2304522]	0
BC16_810759_taxon_report	2733252	2	2733252	Ohlsrhavirus		viruses	FALSE	17.5453	211	1			92.414	145	10^-71.3191									[2304522]	0
BC23_810766_taxon_report	2733252	2	2733252	Ohlsrhavirus		viruses	FALSE	54.2398	21958	35			93.2901	496.743	10^-189.146									[2304522]	0
BC26_810769_taxon_report	2733252	2	2733252	Ohlsrhavirus		viruses	FALSE	81.579	40721	54	1	15171	94.373	1093.96	10^-210.662	30.393	15171	14	1	15171	97.8	498	10^-307.653	[2304522]	0
BC27_810770_taxon_report	2733252	2	2733252	Ohlsrhavirus		viruses	FALSE	104.064	38952	61			94.4067	521.869	10^-200.088									[2304522]	0
BC32_810775_taxon_report	2733252	2	2733252	Ohlsrhavirus		viruses	FALSE	6.25964	720	1			92.991	642	10^-307.653									[2304522]	0
BC37_810780_taxon_report	2733252	2	2733252	Ohlsrhavirus		viruses	FALSE	39.4169	7133	20			95.1201	234	10^-118.888									[2304522]	0
BC38_810781_taxon_report	2733252	2	2733252	Ohlsrhavirus		viruses	FALSE	0.901781	426	1			94.286	315	10^-178.027									[2304522]	0
BC41_810784_taxon_report	2733252	2	2733252	Ohlsrhavirus		viruses	FALSE	6.20393	913	1			90.5327	845	10^-180.289									[2304522]	0
BC43_810786_taxon_report	2733252	2	2733252	Ohlsrhavirus		viruses	FALSE	8.00281	1152	2			92.1475	450	10^-199.703									[2304522]	0
BC46_810789_taxon_report	2733252	2	2733252	Ohlsrhavirus		viruses	FALSE	124.598	16262	29			94.0587	444.276	10^-185.924									[2304522]	0
BC52_810795_taxon_report	2733252	2	2733252	Ohlsrhavirus		viruses	FALSE	7.24914	714	1			97.119	590	10^-307.653									[2304522]	0
BC57_810800_taxon_report	2733252	2	2733252	Ohlsrhavirus		viruses	FALSE	161.5	15951	20			94.0691	682.05	10^-182.02									[2304522]	0
BC59_810802_taxon_report	2733252	2	2733252	Ohlsrhavirus		viruses	FALSE	141.244	19726	23			93.4102	737.652	10^-214.677									[2304522]	0
BC38_810781_taxon_report	2841279	2	2841279	Nezavisimistyvirus		viruses	TRUE	0.903898	427	1			80.312	320	10^-119.694									[2169686]	0
BC15_810758_taxon_report	2842620	2	2842620	Culicidavirus		viruses	FALSE	2.15623	573	1			93.2313	458	10^-106.535									[2844040]	0
BC41_810784_taxon_report	2842863	2	2842863	Merhavirus		viruses	FALSE	68.9296	10144	24			96.6093	307.875	10^-157.207									[2845583]	0
BC45_810788_taxon_report	2842863	2	2842863	Merhavirus		viruses	FALSE	10.5014	934	1			96.2087	633	10^-137.414									[2845583]	0
BC38_810781_taxon_report	2843399	2	2843399	Kanagawavirus		viruses	TRUE	0.749367	354	1			96.17	235	10^-135.611									[2946014]	0
BC07_810805_taxon_report	-203025479	2	-203025479	non-genus-specific reads in family Entrophosporaceae		eukaryota	FALSE	5.26584	199	1			85.057	87	10^-28.9974									[1150877]	0
BC10_810753_taxon_report	-203025479	2	-203025479	non-genus-specific reads in family Entrophosporaceae		eukaryota	FALSE	0.657158	203	1			96.203	79	10^-37.2736									[1150877]	0
BC11_810754_taxon_report	-203025479	2	-203025479	non-genus-specific reads in family Entrophosporaceae		eukaryota	FALSE	3.00094	893	4			95.879	86.5	10^-41.3539									[1150877]	0
BC12_810755_taxon_report	-203025479	2	-203025479	non-genus-specific reads in family Entrophosporaceae		eukaryota	FALSE	0.987167	210	1			95.122	82	10^-37.9436									[1150877]	0
BC26_810769_taxon_report	-203025479	2	-203025479	non-genus-specific reads in family Entrophosporaceae		eukaryota	FALSE	0.41069	205	1			94.048	84	10^-37.9331									[1150877]	0
BC42_810785_taxon_report	-203025479	2	-203025479	non-genus-specific reads in family Entrophosporaceae		eukaryota	FALSE	1.31896	195	1			96.386	83	10^-39.9969									[1150877]	0
BC43_810786_taxon_report	-203025479	2	-203025479	non-genus-specific reads in family Entrophosporaceae		eukaryota	FALSE	1.50053	216	1			96.471	85	10^-41.3589									[1150877]	0
BC50_810793_taxon_report	-203025479	2	-203025479	non-genus-specific reads in family Entrophosporaceae		eukaryota	FALSE	1.57869	211	1			95.349	86	10^-40.6676									[1150877]	0
BC52_810795_taxon_report	-203025479	2	-203025479	non-genus-specific reads in family Entrophosporaceae		eukaryota	FALSE	2.71081	267	1			100	61	10^-29.1516									[1150877]	0
BC55_810798_taxon_report	-203025479	2	-203025479	non-genus-specific reads in family Entrophosporaceae		eukaryota	FALSE	1.33854	221	1			97.619	84	10^-42.0502									[1150877]	0
BC58_810801_taxon_report	-202506049	2	-202506049	non-genus-specific reads in family Lonchodidae		eukaryota	FALSE	1.31479	161	1			92.982	57	10^-20.9469									[1469505]	0
BC24_810767_taxon_report	-202051827	2	-202051827	non-genus-specific reads in family Caligonellidae		eukaryota	FALSE	1.55533	374	2			98.182	53	10^-22.3512									[2051801]	0
BC44_810787_taxon_report	-201498386	2	-201498386	non-genus-specific reads in family Oonopidae		eukaryota	FALSE	1.34417	197	1			98.611	72	10^-35.2553									[1504930]	0
BC05_810750_taxon_report	-201468240	2	-201468240	non-genus-specific reads in family Protomonotresidae		eukaryota	FALSE	4.20875	228	1			97.222	72	10^-33.8829									[1468241]	0
BC07_810805_taxon_report	-201311933	2	-201311933	non-genus-specific reads in family Kytorhynchidae		eukaryota	FALSE	5.53045	209	1			95.89	73	10^-33.1908									[1311934]	0
BC36_810779_taxon_report	-201311933	2	-201311933	non-genus-specific reads in family Kytorhynchidae		eukaryota	FALSE	2.01325	216	1			92.708	96	10^-43.3646									[1311936]	0
BC43_810786_taxon_report	-201311933	2	-201311933	non-genus-specific reads in family Kytorhynchidae		eukaryota	FALSE	1.32685	191	1			95.89	73	10^-33.1908									[1311934]	0
BC19_810762_taxon_report	-201131492	2	-201131492	non-genus-specific reads in family Aspergillaceae		eukaryota	FALSE	24.7836	200	1			96.552	87	10^-42.7212									[292466]	0
BC24_810767_taxon_report	-201111450	2	-201111450	non-genus-specific reads in family Brachychthoniidae		eukaryota	FALSE	0.827567	199	1			100	74	10^-37.9881									[2051917]	0
BC02_810747_taxon_report	-200535088	2	-200535088	non-genus-specific reads in family Gymnobisiidae		eukaryota	FALSE	2.41833	219	1			92.708	96	10^-43.3646									[1712308]	0
BC14_810757_taxon_report	-200535088	2	-200535088	non-genus-specific reads in family Gymnobisiidae		eukaryota	FALSE	1.03751	215	1			90	100	10^-41.9745									[1712308]	0
BC22_810765_taxon_report	-200535088	2	-200535088	non-genus-specific reads in family Gymnobisiidae		eukaryota	FALSE	1.38733	225	1			94.792	96	10^-46.1093									[1712308]	0
BC24_810767_taxon_report	-200535088	2	-200535088	non-genus-specific reads in family Gymnobisiidae		eukaryota	FALSE	0.864994	208	1			96.629	89	10^-44.0837									[1712308]	0
BC26_810769_taxon_report	-200535088	2	-200535088	non-genus-specific reads in family Gymnobisiidae		eukaryota	FALSE	0.426717	213	1			96.386	83	10^-39.9969									[1712308]	0
BC33_810776_taxon_report	-200535088	2	-200535088	non-genus-specific reads in family Gymnobisiidae		eukaryota	FALSE	0.710825	226	1			89.815	108	10^-46.0582									[1712308]	0
BC45_810788_taxon_report	-200535088	2	-200535088	non-genus-specific reads in family Gymnobisiidae		eukaryota	FALSE	2.65347	236	1			87.903	124	10^-51.4877									[1712308]	0
BC48_810791_taxon_report	-200535088	2	-200535088	non-genus-specific reads in family Gymnobisiidae		eukaryota	FALSE	1.63794	203	1			94.565	92	10^-43.3831									[1712308]	0
BC53_810796_taxon_report	-200535088	2	-200535088	non-genus-specific reads in family Gymnobisiidae		eukaryota	FALSE	1.20443	234	1			92.079	101	10^-45.4011									[1712308]	0
BC14_810757_taxon_report	-200485328	2	-200485328	non-genus-specific reads in family Colpodidiidae		eukaryota	FALSE	1.10989	230	1			91.935	62	10^-22.9689									[485332]	0
BC07_810805_taxon_report	-200483291	2	-200483291	non-genus-specific reads in family Hubbardiidae		eukaryota	FALSE	5.4246	205	1			98.78	82	10^-42.0607									[404746]	0
BC26_810769_taxon_report	-200483291	2	-200483291	non-genus-specific reads in family Hubbardiidae		eukaryota	FALSE	0.41069	205	1			93.023	86	10^-37.9229									[404746]	0
BC27_810770_taxon_report	-200483291	2	-200483291	non-genus-specific reads in family Hubbardiidae		eukaryota	FALSE	0.563705	211	1			93.023	86	10^-37.9229									[404746]	0
BC49_810792_taxon_report	-200483291	2	-200483291	non-genus-specific reads in family Hubbardiidae		eukaryota	FALSE	2.50419	200	1			93.902	82	10^-36.5712									[404746]	0
BC11_810754_taxon_report	-200452563	2	-200452563	non-genus-specific reads in family Cladosporiaceae		eukaryota	FALSE	0.853572	254	1			92.248	129	10^-61.7633									[361671]	0
BC31_810774_taxon_report	-200421764	2	-200421764	non-genus-specific reads in family Paracortinidae		eukaryota	FALSE	1.34241	224	1			93.243	74	10^-31.1263									[595192]	0
BC56_810799_taxon_report	-200421758	2	-200421758	non-genus-specific reads in family Pachybolidae		eukaryota	FALSE	1.37936	167	1			93.182	88	10^-39.2853									[555173]	0
BC45_810788_taxon_report	-200386840	2	-200386840	non-genus-specific reads in family Cunaxidae		eukaryota	FALSE	2.69844	240	1			94.697	132	10^-67.929									[2051803]	0
BC50_810793_taxon_report	-200386840	2	-200386840	non-genus-specific reads in family Cunaxidae		eukaryota	FALSE	1.45898	195	1			100	79	10^-41.3907									[2051803]	0
BC51_810794_taxon_report	-200376275	2	-200376275	non-genus-specific reads in family Carsidaridae		eukaryota	FALSE	1.79639	191	1			100	68	10^-33.9078									[1225587]	0
BC51_810794_taxon_report	-200336670	2	-200336670	non-genus-specific reads in family Malkaridae		eukaryota	FALSE	2.31367	246	1			85.849	106	10^-39.2044									[1654855]	0
BC59_810802_taxon_report	-200336670	2	-200336670	non-genus-specific reads in family Malkaridae		eukaryota	FALSE	1.36046	190	1			96.552	58	10^-24.3702									[1654852]	0
BC36_810779_taxon_report	-200320584	2	-200320584	non-genus-specific reads in family Zodariidae		eukaryota	FALSE	1.92004	206	1			96.104	77	10^-35.9123									[2033212]	0
BC34_810777_taxon_report	-200308925	2	-200308925	non-genus-specific reads in family Diversisporaceae		eukaryota	FALSE	0.741578	200	1			94.444	72	10^-31.1382									[373545]	0
BC38_810781_taxon_report	-200308925	2	-200308925	non-genus-specific reads in family Diversisporaceae		eukaryota	FALSE	0.387385	183	1			96.774	62	10^-27.086									[373545]	0
BC43_810786_taxon_report	-200308925	2	-200308925	non-genus-specific reads in family Diversisporaceae		eukaryota	FALSE	1.31991	190	1			100	59	10^-27.7937									[373545]	0
BC48_810791_taxon_report	-200308925	2	-200308925	non-genus-specific reads in family Diversisporaceae		eukaryota	FALSE	1.45236	180	1			100	61	10^-29.1516									[373545]	0
BC58_810801_taxon_report	-200297383	2	-200297383	non-genus-specific reads in family Schizorhynchidae		eukaryota	FALSE	1.68228	206	1			95.122	82	10^-37.9436									[1683846]	0
BC12_810755_taxon_report	-200249435	2	-200249435	non-genus-specific reads in family Ortheziidae		eukaryota	FALSE	1.90382	405	2			95.5555	79	10^-35.9054									[1225591]	0
BC14_810757_taxon_report	-200249435	2	-200249435	non-genus-specific reads in family Ortheziidae		eukaryota	FALSE	1.03751	215	1			100	68	10^-33.9078									[1225591]	0
BC51_810794_taxon_report	-200243491	2	-200243491	non-genus-specific reads in family Corinnidae		eukaryota	FALSE	1.77758	189	1			100	73	10^-37.3079									[1712299]	0
BC48_810791_taxon_report	-200238757	2	-200238757	non-genus-specific reads in family Heterogastridae		eukaryota	FALSE	1.69442	210	1			93.182	88	10^-39.2853									[2910647]	0
BC27_810770_taxon_report	-200238617	2	-200238617	non-genus-specific reads in family Rhyparochromidae		eukaryota	FALSE	0.577062	216	1			94.805	77	10^-34.54									[2910663]	0
BC50_810793_taxon_report	-200237200	2	-200237200	non-genus-specific reads in family Schizopteridae		eukaryota	FALSE	1.39164	186	1			97.26	73	10^-34.5631									[2558148]	0
BC09_810752_taxon_report	-200237198	2	-200237198	non-genus-specific reads in family Ceratocombidae		eukaryota	FALSE	1.89206	842	4			93.0038	86	10^-37.5814									[1589689]	0
BC23_810766_taxon_report	-200237198	2	-200237198	non-genus-specific reads in family Ceratocombidae		eukaryota	FALSE	0.481681	195	1			95.89	73	10^-33.1908									[1589689]	0
BC27_810770_taxon_report	-200237198	2	-200237198	non-genus-specific reads in family Ceratocombidae		eukaryota	FALSE	0.569048	213	1			97.701	87	10^-44.0935									[1589689]	0
BC42_810785_taxon_report	-200237198	2	-200237198	non-genus-specific reads in family Ceratocombidae		eukaryota	FALSE	1.29867	192	1			98.571	70	10^-33.8952									[1589689]	0
BC48_810791_taxon_report	-200237198	2	-200237198	non-genus-specific reads in family Ceratocombidae		eukaryota	FALSE	1.53305	190	1			98.438	64	10^-29.817									[1589689]	0
BC41_810784_taxon_report	-200236394	2	-200236394	non-genus-specific reads in family Stenocephalidae		eukaryota	FALSE	1.62403	239	1			90.291	103	10^-44.0202									[2910666]	0
BC04_810749_taxon_report	-200236385	2	-200236385	non-genus-specific reads in family Plataspidae		eukaryota	FALSE	5.49904	191	1			97.101	69	10^-31.8429									[2910657]	0
BC38_810781_taxon_report	-200236381	2	-200236381	non-genus-specific reads in family Dinidoridae		eukaryota	FALSE	0.503812	238	1			90	110	10^-47.4226									[2910644]	0
BC56_810799_taxon_report	-200236381	2	-200236381	non-genus-specific reads in family Dinidoridae		eukaryota	FALSE	1.69323	205	1			89.247	93	10^-37.2027									[2910644]	0
BC34_810777_taxon_report	-200236378	2	-200236378	non-genus-specific reads in family Acanthosomatidae		eukaryota	FALSE	0.697083	188	1			98.611	72	10^-35.2553									[2910632]	0
BC44_810787_taxon_report	-200236378	2	-200236378	non-genus-specific reads in family Acanthosomatidae		eukaryota	FALSE	1.31005	192	1			92.754	69	10^-27.7257									[2910632]	0
BC52_810795_taxon_report	-200236378	2	-200236378	non-genus-specific reads in family Acanthosomatidae		eukaryota	FALSE	2.39607	236	1			94.737	95	10^-45.4277									[2910632]	0
BC11_810754_taxon_report	-200236322	2	-200236322	non-genus-specific reads in family Aradidae		eukaryota	FALSE	0.809885	241	1			87.5	112	10^-44.67									[2910635]	0
BC38_810781_taxon_report	-200236322	2	-200236322	non-genus-specific reads in family Aradidae		eukaryota	FALSE	0.954703	451	2			90.556	106.5	10^-45.7258									[1589687]	0
BC53_810796_taxon_report	-200233277	2	-200233277	non-genus-specific reads in family Symphytognathidae		eukaryota	FALSE	1.04487	203	1			96.491	57	10^-23.6916									[1956746]	0
BC02_810747_taxon_report	-200229860	2	-200229860	non-genus-specific reads in family Scheloribatidae		eukaryota	FALSE	2.29686	208	1			95.506	89	10^-42.7113									[2653480]	0
BC05_810750_taxon_report	-200197146	2	-200197146	non-genus-specific reads in family Caenidae		eukaryota	FALSE	3.58113	194	1			94.03	67	10^-27.7385									[2766958]	0
BC10_810753_taxon_report	-200197146	2	-200197146	non-genus-specific reads in family Caenidae		eukaryota	FALSE	0.624786	193	1			98.077	52	10^-21.6729									[2766958]	0
BC12_810755_taxon_report	-200197146	2	-200197146	non-genus-specific reads in family Caenidae		eukaryota	FALSE	0.88845	189	1			89.855	69	10^-24.981									[2766958]	0
BC31_810774_taxon_report	-200197146	2	-200197146	non-genus-specific reads in family Caenidae		eukaryota	FALSE	1.13865	190	1			93.651	63	10^-25.0205									[2766958]	0
BC33_810776_taxon_report	-200197146	2	-200197146	non-genus-specific reads in family Caenidae		eukaryota	FALSE	0.739133	235	1			91.489	94	10^-40.629									[2766958]	0
BC44_810787_taxon_report	-200197146	2	-200197146	non-genus-specific reads in family Caenidae		eukaryota	FALSE	1.31688	193	1			93.846	65	10^-26.3793									[2766958]	0
BC45_810788_taxon_report	-200197146	2	-200197146	non-genus-specific reads in family Caenidae		eukaryota	FALSE	2.30492	205	1			93.75	64	10^-25.6999									[2766958]	0
BC47_810790_taxon_report	-200197146	2	-200197146	non-genus-specific reads in family Caenidae		eukaryota	FALSE	0.918145	188	1			90.769	65	10^-23.6346									[2766958]	0
BC31_810774_taxon_report	-200196996	2	-200196996	non-genus-specific reads in family Discolomatidae		eukaryota	FALSE	1.24053	207	1			91.509	106	10^-47.4387									[432717]	0
BC51_810794_taxon_report	-200195305	2	-200195305	non-genus-specific reads in family Throscidae		eukaryota	FALSE	2.06914	220	1			93.103	87	10^-38.604									[1490744]	0
BC44_810787_taxon_report	-200195229	2	-200195229	non-genus-specific reads in family Eucnemidae		eukaryota	FALSE	1.89002	277	1			94.444	54	10^-20.2842									[1491284]	0
BC43_810786_taxon_report	-200186376	2	-200186376	non-genus-specific reads in family Coreidae		eukaryota	FALSE	1.5561	224	1			91.346	104	10^-46.0746									[2910641]	0
BC49_810792_taxon_report	-200160513	2	-200160513	non-genus-specific reads in family Pentatomidae		eukaryota	FALSE	2.54176	203	1			98.413	63	10^-29.1376									[2795343]	0
BC55_810798_taxon_report	-200160513	2	-200160513	non-genus-specific reads in family Pentatomidae		eukaryota	FALSE	1.2174	201	1			94.318	88	10^-40.6576									[2795343]	0
BC10_810753_taxon_report	-200144513	2	-200144513	non-genus-specific reads in family Archaeosporaceae		eukaryota	FALSE	0.770461	238	1			86.408	103	10^-38.5307									[235084]	0
BC11_810754_taxon_report	-200144513	2	-200144513	non-genus-specific reads in family Archaeosporaceae		eukaryota	FALSE	0.641859	191	1			95.652	69	10^-30.4705									[235084]	0
BC14_810757_taxon_report	-200144513	2	-200144513	non-genus-specific reads in family Archaeosporaceae		eukaryota	FALSE	1.38012	286	1			97.059	68	10^-31.163									[235084]	0
BC52_810795_taxon_report	-200144513	2	-200144513	non-genus-specific reads in family Archaeosporaceae		eukaryota	FALSE	1.96965	194	1			95.775	71	10^-31.8305									[235084]	0
BC02_810747_taxon_report	-200116838	2	-200116838	non-genus-specific reads in family Hemiuridae		eukaryota	FALSE	4.45017	403	2			99.375	79.5	10^-41.0449									[1577521]	0
BC15_810758_taxon_report	-200116838	2	-200116838	non-genus-specific reads in family Hemiuridae		eukaryota	FALSE	0.658535	175	1			100	73	10^-37.3079									[1577521]	0
BC16_810759_taxon_report	-200116838	2	-200116838	non-genus-specific reads in family Hemiuridae		eukaryota	FALSE	15.1339	182	1			98.462	65	10^-30.4964									[1577521]	0
BC27_810770_taxon_report	-200116838	2	-200116838	non-genus-specific reads in family Hemiuridae		eukaryota	FALSE	1.06596	399	2			98.63	76.5	10^-38.3173									[1577521]	0
BC35_810778_taxon_report	-200116838	2	-200116838	non-genus-specific reads in family Hemiuridae		eukaryota	FALSE	1.18356	194	1			100	71	10^-35.9476									[1577521]	0
BC36_810779_taxon_report	-200116838	2	-200116838	non-genus-specific reads in family Hemiuridae		eukaryota	FALSE	2.10645	226	1			96.341	82	10^-39.3159									[1577521]	0
BC43_810786_taxon_report	-200116838	2	-200116838	non-genus-specific reads in family Hemiuridae		eukaryota	FALSE	1.35464	195	1			98.361	61	10^-27.7793									[1577521]	0
BC45_810788_taxon_report	-200116838	2	-200116838	non-genus-specific reads in family Hemiuridae		eukaryota	FALSE	2.22621	198	1			100	75	10^-38.6685									[1577521]	0
BC52_810795_taxon_report	-200116838	2	-200116838	non-genus-specific reads in family Hemiuridae		eukaryota	FALSE	1.98996	196	1			100	67	10^-33.228									[1577521]	0
BC55_810798_taxon_report	-200116838	2	-200116838	non-genus-specific reads in family Hemiuridae		eukaryota	FALSE	1.22346	202	1			94.118	68	10^-28.4183									[1577521]	0
BC57_810800_taxon_report	-200116838	2	-200116838	non-genus-specific reads in family Hemiuridae		eukaryota	FALSE	2.19708	217	1			100	51	10^-22.3675									[1577521]	0
BC60_810803_taxon_report	-200116654	2	-200116654	non-genus-specific reads in family Parabathynellidae		eukaryota	FALSE	3.22541	195	1			97.143	70	10^-32.5228									[1795584]	0
BC54_810797_taxon_report	-200099677	2	-200099677	non-genus-specific reads in family Lecithodendriidae		eukaryota	FALSE	1.51322	203	1			89.024	82	10^-31.0817									[473571]	0
BC05_810750_taxon_report	-200098651	2	-200098651	non-genus-specific reads in family Chromulinaceae		eukaryota	FALSE	3.415	185	1			100	78	10^-40.71									[373018]	0
BC11_810754_taxon_report	-200098651	2	-200098651	non-genus-specific reads in family Chromulinaceae		eukaryota	FALSE	0.547765	163	1			96.667	90	10^-44.765									[373017]	0
BC35_810778_taxon_report	-200095227	2	-200095227	non-genus-specific reads in family Vannellidae		eukaryota	FALSE	1.55571	255	1			91.346	104	10^-46.0746									[2491907]	0
BC07_810805_taxon_report	-200094816	2	-200094816	non-genus-specific reads in family Teneriffiidae		eukaryota	FALSE	5.26584	199	1			100	71	10^-35.9476									[2909942]	0
BC37_810780_taxon_report	-200094816	2	-200094816	non-genus-specific reads in family Teneriffiidae		eukaryota	FALSE	1.15493	209	1			97.333	75	10^-35.9238									[2909942]	0
BC27_810770_taxon_report	-200092251	2	-200092251	non-genus-specific reads in family Trombiculidae		eukaryota	FALSE	0.550347	206	1			97.468	79	10^-38.6459									[2301592]	0
BC30_810773_taxon_report	-200092251	2	-200092251	non-genus-specific reads in family Trombiculidae		eukaryota	FALSE	36.8479	237	1			98.182	110	10^-59.7739									[768109]	0
BC50_810793_taxon_report	-200083166	2	-200083166	non-genus-specific reads in family Neobisiidae		eukaryota	FALSE	1.36919	183	1			95.238	63	10^-26.3929									[1712319]	0
BC19_810762_taxon_report	-200073927	2	-200073927	non-genus-specific reads in family Oncholaimidae		eukaryota	FALSE	29.3685	237	1			93.421	76	10^-32.4871									[560223]	0
BC52_810795_taxon_report	-200073927	2	-200073927	non-genus-specific reads in family Oncholaimidae		eukaryota	FALSE	2.26409	223	1			88.312	77	10^-27.6781									[560223]	0
BC02_810747_taxon_report	-200066801	2	-200066801	non-genus-specific reads in family Gymnodiniaceae		eukaryota	FALSE	2.04288	185	1			97.5	80	10^-39.3267									[675001]	0
BC16_810759_taxon_report	-200063910	2	-200063910	non-genus-specific reads in family Clambidae		eukaryota	FALSE	19.7905	238	1			88.983	118	10^-50.1368									[1491279]	0
BC50_810793_taxon_report	-200057993	2	-200057993	non-genus-specific reads in family Nabidae		eukaryota	FALSE	1.44401	193	1			98.701	77	10^-38.6571									[2910653]	0
BC12_810755_taxon_report	-200055086	2	-200055086	non-genus-specific reads in family Bacillidae		eukaryota	FALSE	0.897852	191	1			89.744	78	10^-29.7311									[2506055]	0
BC59_810802_taxon_report	-200055086	2	-200055086	non-genus-specific reads in family Bacillidae		eukaryota	FALSE	1.48218	207	1			98.485	66	10^-31.176									[2506055]	0
BC51_810794_taxon_report	-200051801	2	-200051801	non-genus-specific reads in family Chernetidae		eukaryota	FALSE	1.89044	201	1			98.75	80	10^-40.699									[2590509]	0
BC09_810752_taxon_report	-200050861	2	-200050861	non-genus-specific reads in family Diplogasteridae		eukaryota	FALSE	0.91457	407	2			94.3905	80.5	10^-36.2361									[2969301]	0
BC01_810746_taxon_report	-200050676	2	-200050676	non-genus-specific reads in family Therevidae		eukaryota	FALSE	3.96407	202	1			98.75	80	10^-40.699									[227349]	0
BC53_810796_taxon_report	-200050619	2	-200050619	non-genus-specific reads in family Psocidae		eukaryota	FALSE	1.16325	226	1			87.879	99	10^-38.5479									[1219902]	0
BC57_810800_taxon_report	-200050558	2	-200050558	non-genus-specific reads in family Machilidae		eukaryota	FALSE	3.90817	386	2			98.4125	61	10^-27.7795									[1216956, 1216955]	0
BC24_810767_taxon_report	-200045375	2	-200045375	non-genus-specific reads in family Aporocotylidae		eukaryota	FALSE	0.87747	211	1			95.238	84	10^-39.3055									[309052]	0
BC55_810798_taxon_report	-200045375	2	-200045375	non-genus-specific reads in family Aporocotylidae		eukaryota	FALSE	1.27191	210	1			97.561	82	10^-40.6883									[309052]	0
BC01_810746_taxon_report	-200041824	2	-200041824	non-genus-specific reads in family Dixidae		eukaryota	FALSE	7.84964	400	2			97.633	84.5	10^-42.3907									[2766960]	0
BC02_810747_taxon_report	-200041824	2	-200041824	non-genus-specific reads in family Dixidae		eukaryota	FALSE	2.3079	209	1			97.59	83	10^-41.3692									[2766960]	0
BC08_810751_taxon_report	-200041824	2	-200041824	non-genus-specific reads in family Dixidae		eukaryota	FALSE	3.73931	240	1			90.164	122	10^-54.2395									[2766960]	0
BC09_810752_taxon_report	-200041824	2	-200041824	non-genus-specific reads in family Dixidae		eukaryota	FALSE	3.74592	1667	8			92.1815	97	10^-42.848									[2766960]	0
BC10_810753_taxon_report	-200041824	2	-200041824	non-genus-specific reads in family Dixidae		eukaryota	FALSE	1.27871	395	2			99.3245	66.5	10^-32.2048									[2766960]	0
BC11_810754_taxon_report	-200041824	2	-200041824	non-genus-specific reads in family Dixidae		eukaryota	FALSE	2.04992	610	3			98.485	78	10^-38.882									[2766960]	0
BC12_810755_taxon_report	-200041824	2	-200041824	non-genus-specific reads in family Dixidae		eukaryota	FALSE	2.71706	578	3			100	73	10^-37.3088									[2766960]	0
BC14_810757_taxon_report	-200041824	2	-200041824	non-genus-specific reads in family Dixidae		eukaryota	FALSE	2.02193	419	2			94.565	85.5	10^-38.9559									[2766960]	0
BC15_810758_taxon_report	-200041824	2	-200041824	non-genus-specific reads in family Dixidae		eukaryota	FALSE	3.01045	800	4			96.978	73.5	10^-33.8781									[2766960]	0
BC23_810766_taxon_report	-200041824	2	-200041824	non-genus-specific reads in family Dixidae		eukaryota	FALSE	4.11035	1664	8			95.1898	88.75	10^-41.5166									[2766960]	0
BC24_810767_taxon_report	-200041824	2	-200041824	non-genus-specific reads in family Dixidae		eukaryota	FALSE	0.819249	197	1			100	69	10^-34.5876									[2766960]	0
BC26_810769_taxon_report	-200041824	2	-200041824	non-genus-specific reads in family Dixidae		eukaryota	FALSE	1.71889	858	4			90.3497	108.75	10^-46.9146									[2766960]	0
BC27_810770_taxon_report	-200041824	2	-200041824	non-genus-specific reads in family Dixidae		eukaryota	FALSE	2.63418	986	5			97.9264	78.6	10^-38.3846									[2766960]	0
BC28_810771_taxon_report	-200041824	2	-200041824	non-genus-specific reads in family Dixidae		eukaryota	FALSE	1.49356	431	2			89.9765	108	10^-46.0597									[2766960]	0
BC29_810772_taxon_report	-200041824	2	-200041824	non-genus-specific reads in family Dixidae		eukaryota	FALSE	2.31947	684	3			92.1793	95.3333	10^-42.0014									[2766960]	0
BC32_810775_taxon_report	-200041824	2	-200041824	non-genus-specific reads in family Dixidae		eukaryota	FALSE	1.79095	206	1			93.182	88	10^-39.2853									[2766960]	0
BC33_810776_taxon_report	-200041824	2	-200041824	non-genus-specific reads in family Dixidae		eukaryota	FALSE	1.19834	381	2			100	69	10^-34.5877									[2766960]	0
BC34_810777_taxon_report	-200041824	2	-200041824	non-genus-specific reads in family Dixidae		eukaryota	FALSE	0.849106	229	1			95.349	86	10^-40.6676									[2766960]	0
BC35_810778_taxon_report	-200041824	2	-200041824	non-genus-specific reads in family Dixidae		eukaryota	FALSE	1.18356	194	1			93.976	83	10^-37.2521									[2766960]	0
BC37_810780_taxon_report	-200041824	2	-200041824	non-genus-specific reads in family Dixidae		eukaryota	FALSE	1.19362	216	1			95.506	89	10^-42.7113									[2766960]	0
BC38_810781_taxon_report	-200041824	2	-200041824	non-genus-specific reads in family Dixidae		eukaryota	FALSE	0.812873	384	2			98.004	73	10^-35.2553									[2766960]	0
BC41_810784_taxon_report	-200041824	2	-200041824	non-genus-specific reads in family Dixidae		eukaryota	FALSE	1.45415	214	1			98.75	80	10^-40.699									[2766960]	0
BC42_810785_taxon_report	-200041824	2	-200041824	non-genus-specific reads in family Dixidae		eukaryota	FALSE	1.25132	185	1			98.649	74	10^-36.6158									[2766960]	0
BC43_810786_taxon_report	-200041824	2	-200041824	non-genus-specific reads in family Dixidae		eukaryota	FALSE	6.15494	886	4			98.3418	70.75	10^-34.0693									[2766960]	0
BC44_810787_taxon_report	-200041824	2	-200041824	non-genus-specific reads in family Dixidae		eukaryota	FALSE	4.17579	612	3			99.2423	67.3333	10^-32.5537									[2766960]	0
BC45_810788_taxon_report	-200041824	2	-200041824	non-genus-specific reads in family Dixidae		eukaryota	FALSE	2.25994	201	1			88.298	94	10^-36.5119									[2766960]	0
BC48_810791_taxon_report	-200041824	2	-200041824	non-genus-specific reads in family Dixidae		eukaryota	FALSE	9.67434	1199	6			97.7277	75.1667	10^-36.272									[2766960]	0
BC49_810792_taxon_report	-200041824	2	-200041824	non-genus-specific reads in family Dixidae		eukaryota	FALSE	7.7004	615	3			90.9883	85.6667	10^-33.5967									[2766960]	0
BC50_810793_taxon_report	-200041824	2	-200041824	non-genus-specific reads in family Dixidae		eukaryota	FALSE	2.94788	394	2			98.6805	76	10^-37.9772									[2766960]	0
BC51_810794_taxon_report	-200041824	2	-200041824	non-genus-specific reads in family Dixidae		eukaryota	FALSE	7.53354	801	4			95.9675	76	10^-34.8902									[2766960]	0
BC53_810796_taxon_report	-200041824	2	-200041824	non-genus-specific reads in family Dixidae		eukaryota	FALSE	1.91988	373	2			97.22	72	10^-33.8831									[2766960]	0
BC55_810798_taxon_report	-200041824	2	-200041824	non-genus-specific reads in family Dixidae		eukaryota	FALSE	1.24163	205	1			95.522	67	10^-29.1109									[2766960]	0
BC56_810799_taxon_report	-200041824	2	-200041824	non-genus-specific reads in family Dixidae		eukaryota	FALSE	1.61063	195	1			95.294	85	10^-39.9865									[2766960]	0
BC58_810801_taxon_report	-200041824	2	-200041824	non-genus-specific reads in family Dixidae		eukaryota	FALSE	1.51895	186	1			92.308	65	10^-25.0069									[2766960]	0
BC59_810802_taxon_report	-200041824	2	-200041824	non-genus-specific reads in family Dixidae		eukaryota	FALSE	3.4083	476	2			96.555	77.5	10^-36.9408									[2766960]	0
BC60_810803_taxon_report	-200041824	2	-200041824	non-genus-specific reads in family Dixidae		eukaryota	FALSE	2.54724	154	1			97.561	82	10^-40.6883									[2766960]	0
BC15_810758_taxon_report	-200041702	2	-200041702	non-genus-specific reads in family Alydidae		eukaryota	FALSE	0.805294	214	1			90.667	75	10^-29.0619									[2822091]	0
BC50_810793_taxon_report	-200041702	2	-200041702	non-genus-specific reads in family Alydidae		eukaryota	FALSE	1.5338	205	1			94.949	99	10^-48.1545									[2822091]	0
BC06_810804_taxon_report	-200041073	2	-200041073	non-genus-specific reads in family Carabidae		eukaryota	FALSE	18.5031	209	1			89.412	85	10^-33.1247									[1620299]	0
BC26_810769_taxon_report	-200038106	2	-200038106	non-genus-specific reads in family Rhopalidae		eukaryota	FALSE	0.42271	211	1			100	84	10^-44.795									[2910662]	0
BC12_810755_taxon_report	-200037240	2	-200037240	non-genus-specific reads in family Myxotrichaceae		eukaryota	FALSE	1.02947	219	1			94.186	86	10^-39.2952									[526445]	0
BC05_810750_taxon_report	-200036751	2	-200036751	non-genus-specific reads in family Glomeraceae		eukaryota	FALSE	3.69189	200	1			100	67	10^-33.228									[1049725]	0
BC08_810751_taxon_report	-200036751	2	-200036751	non-genus-specific reads in family Glomeraceae		eukaryota	FALSE	3.25632	209	1			96.512	86	10^-42.04									[1147122]	0
BC33_810776_taxon_report	-200036751	2	-200036751	non-genus-specific reads in family Glomeraceae		eukaryota	FALSE	0.660502	210	1			89.524	105	10^-44.0119									[1147122]	0
BC42_810785_taxon_report	-200036751	2	-200036751	non-genus-specific reads in family Glomeraceae		eukaryota	FALSE	1.37307	203	1			98.701	77	10^-38.6571									[1147122]	0
BC51_810794_taxon_report	-200036751	2	-200036751	non-genus-specific reads in family Glomeraceae		eukaryota	FALSE	2.07854	221	1			94.737	57	10^-22.3192									[231055]	0
BC56_810799_taxon_report	-200036751	2	-200036751	non-genus-specific reads in family Glomeraceae		eukaryota	FALSE	1.55281	188	1			100	73	10^-37.3079									[1147122]	0
BC58_810801_taxon_report	-200036751	2	-200036751	non-genus-specific reads in family Glomeraceae		eukaryota	FALSE	1.8701	229	1			89.899	99	10^-41.2927									[231055]	0
BC59_810802_taxon_report	-200036751	2	-200036751	non-genus-specific reads in family Glomeraceae		eukaryota	FALSE	1.48934	208	1			96.703	91	10^-45.4464									[1147122]	0
BC53_810796_taxon_report	-200036161	2	-200036161	non-genus-specific reads in family Gerridae		eukaryota	FALSE	1.00369	195	1			88.793	116	10^-48.7719									[2977882]	0
BC09_810752_taxon_report	-200036152	2	-200036152	non-genus-specific reads in family Cixiidae		eukaryota	FALSE	0.512339	228	1			92.157	102	10^-46.083									[2932969]	0
BC32_810775_taxon_report	-200034368	2	-200034368	non-genus-specific reads in family Geoglossaceae		eukaryota	FALSE	3.59929	414	1			98.824	85	10^-44.1036									[1416947]	0
BC35_810778_taxon_report	-200034365	2	-200034365	non-genus-specific reads in family Saccharomycodaceae		eukaryota	FALSE	1.4764	242	1			100	114	10^-65.2479									[698511]	0
BC43_810786_taxon_report	-200033674	2	-200033674	non-genus-specific reads in family Thraustochytriaceae		eukaryota	FALSE	1.34075	193	1			98.75	80	10^-40.699									[2026621]	0
BC47_810790_taxon_report	-200033674	2	-200033674	non-genus-specific reads in family Thraustochytriaceae		eukaryota	FALSE	1.04024	213	1			97.674	86	10^-43.4124									[333831]	0
BC55_810798_taxon_report	-200033674	2	-200033674	non-genus-specific reads in family Thraustochytriaceae		eukaryota	FALSE	1.13866	188	1			98.361	61	10^-27.7793									[333831]	0
BC28_810771_taxon_report	-200033406	2	-200033406	non-genus-specific reads in family Cecidomyiidae		eukaryota	FALSE	1.90594	550	2			98.693	119.5	10^-66.2745									[1262349, 560273]	0
BC38_810781_taxon_report	-200033406	2	-200033406	non-genus-specific reads in family Cecidomyiidae		eukaryota	FALSE	0.472059	223	1			100	102	10^-57.062									[560273]	0
BC51_810794_taxon_report	-200033084	2	-200033084	non-genus-specific reads in family Entamoebidae		eukaryota	FALSE	1.90925	203	1			95.455	88	10^-42.03									[1208758]	0
BC52_810795_taxon_report	-200033084	2	-200033084	non-genus-specific reads in family Entamoebidae		eukaryota	FALSE	2.23363	220	1			95.775	71	10^-31.8305									[1208758]	0
BC43_810786_taxon_report	-200031268	2	-200031268	non-genus-specific reads in family Convolutidae		eukaryota	FALSE	1.50053	216	1			87.805	82	10^-29.7093									[3039850]	0
BC12_810755_taxon_report	-200030102	2	-200030102	non-genus-specific reads in family Cicadellidae		eukaryota	FALSE	2.00724	427	2			93.651	97.5	10^-43.0342									[1256114]	0
BC17_810760_taxon_report	-200030102	2	-200030102	non-genus-specific reads in family Cicadellidae		eukaryota	FALSE	24.8471	192	1			100	75	10^-38.6685									[1256114]	0
BC23_810766_taxon_report	-200030102	2	-200030102	non-genus-specific reads in family Cicadellidae		eukaryota	FALSE	0.595308	241	1			90.678	118	10^-52.8816									[707793]	0
BC26_810769_taxon_report	-200030102	2	-200030102	non-genus-specific reads in family Cicadellidae		eukaryota	FALSE	0.454764	227	1			92.929	99	10^-45.4098									[1256114]	0
BC27_810770_taxon_report	-200030102	2	-200030102	non-genus-specific reads in family Cicadellidae		eukaryota	FALSE	0.531646	199	1			100	77	10^-40.0294									[1256115]	0
BC43_810786_taxon_report	-200030102	2	-200030102	non-genus-specific reads in family Cicadellidae		eukaryota	FALSE	2.83433	408	2			97.753	83	10^-41.3704									[1256113]	0
BC53_810796_taxon_report	-200030102	2	-200030102	non-genus-specific reads in family Cicadellidae		eukaryota	FALSE	1.01913	198	1			100	74	10^-37.9881									[1256113]	0
BC60_810803_taxon_report	-200030095	2	-200030095	non-genus-specific reads in family Membracidae		eukaryota	FALSE	3.50659	212	1			94.624	93	10^-44.0646									[265062]	0
BC48_810791_taxon_report	-200030092	2	-200030092	non-genus-specific reads in family Psyllidae		eukaryota	FALSE	1.44429	179	1			100	68	10^-33.9078									[1225609]	0
BC59_810802_taxon_report	-200030080	2	-200030080	non-genus-specific reads in family Diaspididae		eukaryota	FALSE	1.86884	261	1			93.382	136	10^-67.916									[1413311]	0
BC26_810769_taxon_report	-200030009	2	-200030009	non-genus-specific reads in family Elateridae		eukaryota	FALSE	0.384646	192	1			90.541	74	10^-28.3816									[2488820]	0
BC18_810761_taxon_report	-200028568	2	-200028568	non-genus-specific reads in family Trichocomaceae		eukaryota	FALSE	43.0978	259	1			95.2	125	10^-64.5217									[422976]	0
BC28_810771_taxon_report	-200028556	2	-200028556	non-genus-specific reads in family Pleosporaceae		eukaryota	FALSE	0.928712	268	1			95.946	148	10^-80.2306									[1525341]	0
BC31_810774_taxon_report	-200028556	2	-200028556	non-genus-specific reads in family Pleosporaceae		eukaryota	FALSE	1.38436	231	1			98.198	111	10^-60.4562									[1525342]	0
BC29_810772_taxon_report	-200027840	2	-200027840	non-genus-specific reads in family Mermithidae		eukaryota	FALSE	0.603606	178	1			98.592	71	10^-34.5752									[1654773]	0
BC35_810778_taxon_report	-200027840	2	-200027840	non-genus-specific reads in family Mermithidae		eukaryota	FALSE	1.11645	183	1			100	73	10^-37.3079									[1654773]	0
BC57_810800_taxon_report	-200027840	2	-200027840	non-genus-specific reads in family Mermithidae		eukaryota	FALSE	1.93383	191	1			100	74	10^-37.9881									[1654773]	0
BC10_810753_taxon_report	-200027479	2	-200027479	non-genus-specific reads in family Reduviidae		eukaryota	FALSE	0.657158	203	1			100	76	10^-39.3489									[2910661]	0
BC52_810795_taxon_report	-200027479	2	-200027479	non-genus-specific reads in family Reduviidae		eukaryota	FALSE	1.97981	195	1			98.571	70	10^-33.8952									[2910661]	0
BC54_810797_taxon_report	-200027479	2	-200027479	non-genus-specific reads in family Reduviidae		eukaryota	FALSE	1.80394	242	1			100	73	10^-37.3079									[2910661]	0
BC02_810747_taxon_report	-200027474	2	-200027474	non-genus-specific reads in family Tachinidae		eukaryota	FALSE	1.98767	180	1			96.667	60	10^-24.3555									[2501214]	0
BC42_810785_taxon_report	-200027474	2	-200027474	non-genus-specific reads in family Tachinidae		eukaryota	FALSE	1.14986	170	1			93.939	66	10^-25.6865									[2501214]	0
BC59_810802_taxon_report	-200010216	2	-200010216	non-genus-specific reads in family Dicyemidae		eukaryota	FALSE	1.57526	220	1			91.045	67	10^-24.9938									[1922275]	0
BC08_810751_taxon_report	-200007190	2	-200007190	non-genus-specific reads in family Simuliidae		eukaryota	FALSE	3.33422	214	1			94.118	85	10^-38.6141									[2766966]	0
BC10_810753_taxon_report	-200007190	2	-200007190	non-genus-specific reads in family Simuliidae		eukaryota	FALSE	1.85493	573	3			96.3227	79	10^-37.2786									[2766966]	0
BC11_810754_taxon_report	-200007190	2	-200007190	non-genus-specific reads in family Simuliidae		eukaryota	FALSE	2.08352	620	3			91.816	89.3333	10^-38.3651									[2766966, 1592612]	0
BC12_810755_taxon_report	-200007190	2	-200007190	non-genus-specific reads in family Simuliidae		eukaryota	FALSE	3.05552	650	3			93.4583	95.6667	10^-43.598									[2766966]	0
BC14_810757_taxon_report	-200007190	2	-200007190	non-genus-specific reads in family Simuliidae		eukaryota	FALSE	2.11844	439	2			96.111	85.5	10^-41.0138									[2766966, 1592612]	0
BC26_810769_taxon_report	-200007190	2	-200007190	non-genus-specific reads in family Simuliidae		eukaryota	FALSE	0.775302	387	2			91.4245	95	10^-40.6264									[2766966]	0
BC33_810776_taxon_report	-200007190	2	-200007190	non-genus-specific reads in family Simuliidae		eukaryota	FALSE	1.32415	421	2			95.957	86.5	10^-41.6944									[2766966]	0
BC41_810784_taxon_report	-200007190	2	-200007190	non-genus-specific reads in family Simuliidae		eukaryota	FALSE	4.68183	689	3			96.111	84.6667	10^-40.6746									[2766966, 1592612]	0
BC42_810785_taxon_report	-200007190	2	-200007190	non-genus-specific reads in family Simuliidae		eukaryota	FALSE	2.73261	404	2			97.531	75.5	10^-36.2651									[2766966]	0
BC44_810787_taxon_report	-200007190	2	-200007190	non-genus-specific reads in family Simuliidae		eukaryota	FALSE	2.8248	414	2			97.3685	81.5	10^-39.6677									[2766966]	0
BC45_810788_taxon_report	-200007190	2	-200007190	non-genus-specific reads in family Simuliidae		eukaryota	FALSE	2.23746	199	1			94.118	85	10^-38.6141									[1592612]	0
BC48_810791_taxon_report	-200007190	2	-200007190	non-genus-specific reads in family Simuliidae		eukaryota	FALSE	1.67828	208	1			94.366	71	10^-30.4581									[2766966]	0
BC50_810793_taxon_report	-200007190	2	-200007190	non-genus-specific reads in family Simuliidae		eukaryota	FALSE	1.59365	213	1			88.298	94	10^-36.5119									[1592612]	0
BC51_810794_taxon_report	-200007190	2	-200007190	non-genus-specific reads in family Simuliidae		eukaryota	FALSE	2.16319	230	1			96.341	82	10^-39.3159									[2766966]	0
BC52_810795_taxon_report	-200007190	2	-200007190	non-genus-specific reads in family Simuliidae		eukaryota	FALSE	2.1321	210	1			91.579	95	10^-41.3106									[2766966]	0
BC53_810796_taxon_report	-200007190	2	-200007190	non-genus-specific reads in family Simuliidae		eukaryota	FALSE	1.0809	210	1			94.186	86	10^-39.2952									[2766966]	0
BC54_810797_taxon_report	-200007190	2	-200007190	non-genus-specific reads in family Simuliidae		eukaryota	FALSE	1.99775	268	1			100	76	10^-39.3489									[1592612]	0
BC56_810799_taxon_report	-200007190	2	-200007190	non-genus-specific reads in family Simuliidae		eukaryota	FALSE	3.40297	412	2			95.232	84	10^-39.3057									[1592612]	0
BC60_810803_taxon_report	-200007190	2	-200007190	non-genus-specific reads in family Simuliidae		eukaryota	FALSE	3.35773	203	1			94.186	86	10^-39.2952									[2766966]	0
BC05_810750_taxon_report	-200007157	2	-200007157	non-genus-specific reads in family Culicidae		eukaryota	FALSE	3.1381	170	1			100	59	10^-27.7937									[2030539]	0
BC11_810754_taxon_report	-200007157	2	-200007157	non-genus-specific reads in family Culicidae		eukaryota	FALSE	0.739314	220	1			94.318	88	10^-40.6576									[2030504]	0
BC26_810769_taxon_report	-200007157	2	-200007157	non-genus-specific reads in family Culicidae		eukaryota	FALSE	0.412693	206	1			97.872	47	10^-18.2859									[2030506]	0
BC35_810778_taxon_report	-200007157	2	-200007157	non-genus-specific reads in family Culicidae		eukaryota	FALSE	1.59231	261	1			94.382	89	10^-41.3389									[2030521]	0
BC38_810781_taxon_report	-200007157	2	-200007157	non-genus-specific reads in family Culicidae		eukaryota	FALSE	0.395852	187	1			100	48	10^-20.3353									[2030539]	0
BC42_810785_taxon_report	-200007157	2	-200007157	non-genus-specific reads in family Culicidae		eukaryota	FALSE	1.56246	231	1			100	44	10^-17.6284									[2030539]	0
BC47_810790_taxon_report	-200007157	2	-200007157	non-genus-specific reads in family Culicidae		eukaryota	FALSE	1.00117	205	1			94.366	71	10^-30.4581									[2030505]	0
BC49_810792_taxon_report	-200007157	2	-200007157	non-genus-specific reads in family Culicidae		eukaryota	FALSE	3.00503	240	1			94.667	75	10^-33.179									[2030506]	0
BC52_810795_taxon_report	-200007157	2	-200007157	non-genus-specific reads in family Culicidae		eukaryota	FALSE	2.00011	197	1			92.958	71	10^-29.0857									[2030504]	0
BC58_810801_taxon_report	-200007157	2	-200007157	non-genus-specific reads in family Culicidae		eukaryota	FALSE	2.28659	280	1			92.537	67	10^-26.3662									[2030525]	0
BC04_810749_taxon_report	-200007149	2	-200007149	non-genus-specific reads in family Chironomidae		eukaryota	FALSE	5.90211	205	1			100	79	10^-41.3907									[942540]	0
BC07_810805_taxon_report	-200007149	2	-200007149	non-genus-specific reads in family Chironomidae		eukaryota	FALSE	39.9039	1508	8			98.7073	71.875	10^-35.1717									[2766959]	0
BC09_810752_taxon_report	-200007149	2	-200007149	non-genus-specific reads in family Chironomidae		eukaryota	FALSE	2.81112	1251	6			95.872	75.8333	10^-34.6641									[2766959, 333810]	0
BC10_810753_taxon_report	-200007149	2	-200007149	non-genus-specific reads in family Chironomidae		eukaryota	FALSE	0.754275	233	1			87.619	105	10^-41.2671									[1592585]	0
BC11_810754_taxon_report	-200007149	2	-200007149	non-genus-specific reads in family Chironomidae		eukaryota	FALSE	3.337	993	5			95.8608	73.8	10^-33.4665									[2766959, 942540]	0
BC12_810755_taxon_report	-200007149	2	-200007149	non-genus-specific reads in family Chironomidae		eukaryota	FALSE	3.02731	644	3			98.4003	76	10^-37.5216									[2766959, 1592586]	0
BC14_810757_taxon_report	-200007149	2	-200007149	non-genus-specific reads in family Chironomidae		eukaryota	FALSE	1.14849	238	1			87.5	120	10^-48.7572									[2766959]	0
BC15_810758_taxon_report	-200007149	2	-200007149	non-genus-specific reads in family Chironomidae		eukaryota	FALSE	1.48641	395	2			99.3245	75	10^-37.9824									[2766959, 1592586]	0
BC22_810765_taxon_report	-200007149	2	-200007149	non-genus-specific reads in family Chironomidae		eukaryota	FALSE	1.22085	198	1			100	70	10^-35.2675									[2766959]	0
BC23_810766_taxon_report	-200007149	2	-200007149	non-genus-specific reads in family Chironomidae		eukaryota	FALSE	0.531084	215	1			93.333	90	10^-40.6479									[942540]	0
BC26_810769_taxon_report	-200007149	2	-200007149	non-genus-specific reads in family Chironomidae		eukaryota	FALSE	1.90119	949	4			88.8252	122.25	10^-51.3349									[2766959, 1592585, 333810]	0
BC27_810770_taxon_report	-200007149	2	-200007149	non-genus-specific reads in family Chironomidae		eukaryota	FALSE	0.486229	182	1			92.473	93	10^-41.3198									[2766959]	0
BC29_810772_taxon_report	-200007149	2	-200007149	non-genus-specific reads in family Chironomidae		eukaryota	FALSE	0.729074	215	1			90.909	99	10^-42.665									[2766959]	0
BC38_810781_taxon_report	-200007149	2	-200007149	non-genus-specific reads in family Chironomidae		eukaryota	FALSE	0.480527	227	1			100	79	10^-41.3907									[333810]	0
BC39_810782_taxon_report	-200007149	2	-200007149	non-genus-specific reads in family Chironomidae		eukaryota	FALSE	7.28705	380	2			97.761	65.5	10^-30.1501									[2766959, 1664941]	0
BC44_810787_taxon_report	-200007149	2	-200007149	non-genus-specific reads in family Chironomidae		eukaryota	FALSE	1.41922	208	1			94.624	93	10^-44.0646									[2766959]	0
BC46_810789_taxon_report	-200007149	2	-200007149	non-genus-specific reads in family Chironomidae		eukaryota	FALSE	12.3433	1611	8			95.4679	81.75	10^-37.9481									[2766959]	0
BC47_810790_taxon_report	-200007149	2	-200007149	non-genus-specific reads in family Chironomidae		eukaryota	FALSE	5.83608	1195	6			98.15	69.3333	10^-32.9854									[2766959]	0
BC48_810791_taxon_report	-200007149	2	-200007149	non-genus-specific reads in family Chironomidae		eukaryota	FALSE	1.56532	194	1			100	70	10^-35.2675									[942540]	0
BC50_810793_taxon_report	-200007149	2	-200007149	non-genus-specific reads in family Chironomidae		eukaryota	FALSE	1.38416	185	1			100	78	10^-40.71									[2766959]	0
BC51_810794_taxon_report	-200007149	2	-200007149	non-genus-specific reads in family Chironomidae		eukaryota	FALSE	4.10066	436	2			96.3125	81.5	10^-38.9759									[2766959]	0
BC53_810796_taxon_report	-200007149	2	-200007149	non-genus-specific reads in family Chironomidae		eukaryota	FALSE	4.00962	779	4			96.4865	76.25	10^-35.0698									[2766959, 333810]	0
BC54_810797_taxon_report	-200007149	2	-200007149	non-genus-specific reads in family Chironomidae		eukaryota	FALSE	2.92208	392	2			93.05	86.5	10^-38.2635									[2766959, 891490]	0
BC55_810798_taxon_report	-200007149	2	-200007149	non-genus-specific reads in family Chironomidae		eukaryota	FALSE	2.41058	398	2			94.6155	72	10^-31.1403									[2766959, 333810]	0
BC56_810799_taxon_report	-200007149	2	-200007149	non-genus-specific reads in family Chironomidae		eukaryota	FALSE	6.56641	795	4			97.0163	74.25	10^-34.7329									[2766959, 1592588, 646214]	0
BC57_810800_taxon_report	-200007149	2	-200007149	non-genus-specific reads in family Chironomidae		eukaryota	FALSE	9.91216	979	5			93.4044	78	10^-32.7564									[2766959]	0
BC58_810801_taxon_report	-200007149	2	-200007149	non-genus-specific reads in family Chironomidae		eukaryota	FALSE	3.27472	401	2			93.279	87	10^-38.6048									[2766959, 942544]	0
BC59_810802_taxon_report	-200007149	2	-200007149	non-genus-specific reads in family Chironomidae		eukaryota	FALSE	1.39626	195	1			100	73	10^-37.3079									[2766959]	0
BC26_810769_taxon_report	-200007049	2	-200007049	non-genus-specific reads in family Lampyridae		eukaryota	FALSE	0.352592	176	1			95.312	64	10^-27.0722									[1490617]	0
BC59_810802_taxon_report	-200007042	2	-200007042	non-genus-specific reads in family Curculionidae		eukaryota	FALSE	1.56094	218	1			100	62	10^-29.8308									[2495649]	0
BC37_810780_taxon_report	-200006952	2	-200006952	non-genus-specific reads in family Pyroglyphidae		eukaryota	FALSE	1.01678	184	1			100	69	10^-34.5876									[1111443]	0
BC02_810747_taxon_report	-200005799	2	-200005799	non-genus-specific reads in family Eimeriidae		eukaryota	FALSE	2.37416	215	1			95.699	93	10^-45.4369									[404735]	0
BC05_810750_taxon_report	-200005799	2	-200005799	non-genus-specific reads in family Eimeriidae		eukaryota	FALSE	4.17183	226	1			95.699	93	10^-45.4369									[404735]	0
BC09_810752_taxon_report	-200005799	2	-200005799	non-genus-specific reads in family Eimeriidae		eukaryota	FALSE	0.9685	431	2			94.4685	90	10^-42.0203									[404735]	0
BC10_810753_taxon_report	-200005799	2	-200005799	non-genus-specific reads in family Eimeriidae		eukaryota	FALSE	0.676581	209	1			95.789	95	10^-46.8001									[404735]	0
BC11_810754_taxon_report	-200005799	2	-200005799	non-genus-specific reads in family Eimeriidae		eukaryota	FALSE	0.695628	207	1			96.774	93	10^-46.8093									[404735]	0
BC12_810755_taxon_report	-200005799	2	-200005799	non-genus-specific reads in family Eimeriidae		eukaryota	FALSE	3.10723	661	3			93.6447	89.3333	10^-40.6511									[404735]	0
BC14_810757_taxon_report	-200005799	2	-200005799	non-genus-specific reads in family Eimeriidae		eukaryota	FALSE	1.06646	221	1			96.667	90	10^-44.765									[404735]	0
BC23_810766_taxon_report	-200005799	2	-200005799	non-genus-specific reads in family Eimeriidae		eukaryota	FALSE	0.513793	208	1			91.954	87	10^-37.2317									[404735]	0
BC26_810769_taxon_report	-200005799	2	-200005799	non-genus-specific reads in family Eimeriidae		eukaryota	FALSE	0.360606	180	1			90.909	88	10^-36.5405									[404735]	0
BC33_810776_taxon_report	-200005799	2	-200005799	non-genus-specific reads in family Eimeriidae		eukaryota	FALSE	1.86828	594	3			92.7997	82.3333	10^-35.4279									[404735]	0
BC38_810781_taxon_report	-200005799	2	-200005799	non-genus-specific reads in family Eimeriidae		eukaryota	FALSE	0.457241	216	1			89.691	97	10^-39.9292									[404735]	0
BC41_810784_taxon_report	-200005799	2	-200005799	non-genus-specific reads in family Eimeriidae		eukaryota	FALSE	4.06348	598	3			98.3473	79.3333	10^-39.7885									[404735]	0
BC42_810785_taxon_report	-200005799	2	-200005799	non-genus-specific reads in family Eimeriidae		eukaryota	FALSE	4.28154	633	3			95.3907	83.6667	10^-39.0796									[404735]	0
BC43_810786_taxon_report	-200005799	2	-200005799	non-genus-specific reads in family Eimeriidae		eukaryota	FALSE	1.38243	199	1			91.358	81	10^-33.1456									[404735]	0
BC44_810787_taxon_report	-200005799	2	-200005799	non-genus-specific reads in family Eimeriidae		eukaryota	FALSE	1.43969	211	1			96.429	84	10^-40.6778									[404735]	0
BC46_810789_taxon_report	-200005799	2	-200005799	non-genus-specific reads in family Eimeriidae		eukaryota	FALSE	1.58602	207	1			98.701	77	10^-38.6571									[404735]	0
BC49_810792_taxon_report	-200005799	2	-200005799	non-genus-specific reads in family Eimeriidae		eukaryota	FALSE	2.5668	205	1			95.604	91	10^-44.074									[404735]	0
BC50_810793_taxon_report	-200005799	2	-200005799	non-genus-specific reads in family Eimeriidae		eukaryota	FALSE	3.09752	414	2			94.4795	87.5	10^-40.3179									[404735]	0
BC51_810794_taxon_report	-200005799	2	-200005799	non-genus-specific reads in family Eimeriidae		eukaryota	FALSE	1.90925	203	1			93.59	78	10^-33.8482									[404735]	0
BC52_810795_taxon_report	-200005799	2	-200005799	non-genus-specific reads in family Eimeriidae		eukaryota	FALSE	4.18298	412	2			97.546	81.5	10^-40.3479									[404735]	0
BC53_810796_taxon_report	-200005799	2	-200005799	non-genus-specific reads in family Eimeriidae		eukaryota	FALSE	2.11547	411	2			96.276	81	10^-38.6363									[404735]	0
BC54_810797_taxon_report	-200005799	2	-200005799	non-genus-specific reads in family Eimeriidae		eukaryota	FALSE	4.53221	608	3			96.4413	80.3333	10^-38.1827									[404735]	0
BC56_810799_taxon_report	-200005799	2	-200005799	non-genus-specific reads in family Eimeriidae		eukaryota	FALSE	8.07793	978	4			95.145	87.75	10^-41.5168									[404735]	0
BC59_810802_taxon_report	-200005799	2	-200005799	non-genus-specific reads in family Eimeriidae		eukaryota	FALSE	2.91424	407	2			92.252	85	10^-36.5571									[404735]	0
BC60_810803_taxon_report	-200005799	2	-200005799	non-genus-specific reads in family Eimeriidae		eukaryota	FALSE	3.55622	215	1			93.684	95	10^-44.0553									[404735]	0
BC26_810769_taxon_report	-200005708	2	-200005708	non-genus-specific reads in family Bodonidae		eukaryota	FALSE	1.98734	992	4			91.155	129	10^-60.0582									[1227961]	0
BC29_810772_taxon_report	-200005708	2	-200005708	non-genus-specific reads in family Bodonidae		eukaryota	FALSE	0.993576	293	1			93.252	163	10^-83.6196									[212100]	0
BC33_810776_taxon_report	-200005708	2	-200005708	non-genus-specific reads in family Bodonidae		eukaryota	FALSE	1.18576	377	1			91.304	92	10^-39.266									[1227961]	0
BC47_810790_taxon_report	-200005708	2	-200005708	non-genus-specific reads in family Bodonidae		eukaryota	FALSE	1.76303	361	1			88.321	137	10^-58.9924									[1227961]	0
BC52_810795_taxon_report	-200005708	2	-200005708	non-genus-specific reads in family Bodonidae		eukaryota	FALSE	2.51791	248	1			95	120	10^-61.1085									[212100]	0
BC57_810800_taxon_report	-200005708	2	-200005708	non-genus-specific reads in family Bodonidae		eukaryota	FALSE	6.79373	671	2			91.2945	240.5	10^-124.335									[1227961, 212100]	0
BC05_810750_taxon_report	-200005654	2	-200005654	non-genus-specific reads in family Trypanosomatidae		eukaryota	FALSE	10.0973	547	1			98.938	471	10^-302.738									[1737640]	0
BC07_810805_taxon_report	-200005654	2	-200005654	non-genus-specific reads in family Trypanosomatidae		eukaryota	FALSE	6.4566	244	1			100	126	10^-73.4386									[1737640]	0
BC10_810753_taxon_report	-200005654	2	-200005654	non-genus-specific reads in family Trypanosomatidae		eukaryota	FALSE	0.916137	283	1			96.154	104	10^-52.9364									[1737640]	0
BC11_810754_taxon_report	-200005654	2	-200005654	non-genus-specific reads in family Trypanosomatidae		eukaryota	FALSE	1.28036	381	1			98.788	165	10^-97.338									[1737640]	0
BC18_810761_taxon_report	-200005654	2	-200005654	non-genus-specific reads in family Trypanosomatidae		eukaryota	FALSE	76.7107	461	1			99.244	397	10^-254.779									[1737640]	0
BC23_810766_taxon_report	-200005654	2	-200005654	non-genus-specific reads in family Trypanosomatidae		eukaryota	FALSE	0.822563	333	1			89.744	273	10^-135.546									[1737640]	0
BC26_810769_taxon_report	-200005654	2	-200005654	non-genus-specific reads in family Trypanosomatidae		eukaryota	FALSE	6.33464	3162	13			97.1756	124.846	10^-66.7609									[1737640]	0
BC27_810770_taxon_report	-200005654	2	-200005654	non-genus-specific reads in family Trypanosomatidae		eukaryota	FALSE	1.34114	502	2			95.8855	133.5	10^-71.7043									[1737640]	0
BC29_810772_taxon_report	-200005654	2	-200005654	non-genus-specific reads in family Trypanosomatidae		eukaryota	FALSE	19.3968	5720	15			96.1359	265.8	10^-135.811									[1737640]	0
BC31_810774_taxon_report	-200005654	2	-200005654	non-genus-specific reads in family Trypanosomatidae		eukaryota	FALSE	2.55898	427	1			94.6539	318	10^-65.5026									[1737640]	0
BC36_810779_taxon_report	-200005654	2	-200005654	non-genus-specific reads in family Trypanosomatidae		eukaryota	FALSE	27.272	2926	8			96.1533	247.625	10^-113.014									[1737640]	0
BC43_810786_taxon_report	-200005654	2	-200005654	non-genus-specific reads in family Trypanosomatidae		eukaryota	FALSE	26.6482	3836	14			93.8731	157.571	10^-83.0744									[1737640, 699842]	0
BC44_810787_taxon_report	-200005654	2	-200005654	non-genus-specific reads in family Trypanosomatidae		eukaryota	FALSE	15.666	2296	7			96.9729	214.286	10^-126.165									[1737640]	0
BC45_810788_taxon_report	-200005654	2	-200005654	non-genus-specific reads in family Trypanosomatidae		eukaryota	FALSE	66.2917	5896	19			95.5125	185.421	10^-97.3681									[1737640]	0
BC46_810789_taxon_report	-200005654	2	-200005654	non-genus-specific reads in family Trypanosomatidae		eukaryota	FALSE	8.04501	1050	4			97.9895	160.25	10^-92.7357									[1737640]	0
BC47_810790_taxon_report	-200005654	2	-200005654	non-genus-specific reads in family Trypanosomatidae		eukaryota	FALSE	102.388	20965	54			95.3702	266.278	10^-133.448									[1737640]	0
BC48_810791_taxon_report	-200005654	2	-200005654	non-genus-specific reads in family Trypanosomatidae		eukaryota	FALSE	63.21	7834	29			97.2843	148	10^-73.5668									[1737640]	0
BC51_810794_taxon_report	-200005654	2	-200005654	non-genus-specific reads in family Trypanosomatidae		eukaryota	FALSE	2.55821	272	1			85	180	10^-73.2837									[1737640]	0
BC52_810795_taxon_report	-200005654	2	-200005654	non-genus-specific reads in family Trypanosomatidae		eukaryota	FALSE	47.1397	4643	15			96.3469	170.667	10^-90.9053									[1737640]	0
BC56_810799_taxon_report	-200005654	2	-200005654	non-genus-specific reads in family Trypanosomatidae		eukaryota	FALSE	47.0717	5699	18			95.5369	196.111	10^-100.238									[1737640]	0
BC57_810800_taxon_report	-200005654	2	-200005654	non-genus-specific reads in family Trypanosomatidae		eukaryota	FALSE	65.2644	6446	20			94.3585	205.25	10^-114.259									[1737640]	0
BC58_810801_taxon_report	-200005654	2	-200005654	non-genus-specific reads in family Trypanosomatidae		eukaryota	FALSE	16.9371	2074	6			92.522	220.5	10^-112.917									[1737640]	0
BC43_810786_taxon_report	-200003803	2	-200003803	non-genus-specific reads in family Fabaceae		eukaryota	FALSE	1.63252	235	1			94.444	90	10^-42.0202									[404790]	0
BC43_810786_taxon_report	-200003318	2	-200003318	non-genus-specific reads in family Pinaceae		eukaryota	FALSE	1.44495	208	1			90.361	83	10^-33.135									[205878]	0
BC31_810774_taxon_report	2794	2	2794	Rhodymenia		eukaryota	FALSE	1.28848	215	1			94.624	93	10^-44.0646									[748553]	0
BC60_810803_taxon_report	2811	2	2811	Gelidium		eukaryota	FALSE	3.27503	198	1			100	80	10^-42.0714									[2569582]	0
BC08_810751_taxon_report	2857	2	2857	Nitzschia		eukaryota	FALSE	3.89512	250	1			86.364	110	10^-41.9331									[1884248]	0
BC14_810757_taxon_report	2857	2	2857	Nitzschia		eukaryota	FALSE	1.02785	213	1			100	56	10^-25.7579									[303403]	0
BC27_810770_taxon_report	2857	2	2857	Nitzschia		eukaryota	FALSE	0.38738	145	1			91.781	73	10^-29.0736									[303396]	0
BC43_810786_taxon_report	2857	2	2857	Nitzschia		eukaryota	FALSE	1.46579	211	1			93.548	93	10^-42.6922									[3034176]	0
BC28_810771_taxon_report	2912	2	2912	Gonyaulax		eukaryota	FALSE	0.609901	176	1			93.671	79	10^-34.5288									[66791]	0
BC58_810801_taxon_report	2912	2	2912	Gonyaulax		eukaryota	FALSE	1.64961	202	1			92.208	77	10^-31.7952									[66791]	0
BC01_810746_taxon_report	2924	2	2924	Alexandrium		eukaryota	FALSE	3.66971	187	1			100	69	10^-34.5876									[39453]	0
BC15_810758_taxon_report	2924	2	2924	Alexandrium		eukaryota	FALSE	0.707455	188	1			94.805	77	10^-34.54									[2925]	0
BC54_810797_taxon_report	2924	2	2924	Alexandrium		eukaryota	FALSE	1.49086	200	1			95.588	68	10^-29.7906									[2926]	0
BC51_810794_taxon_report	2944	2	2944	Prorocentrum		eukaryota	FALSE	3.96898	422	2			94.7115	91	10^-42.7061									[72681]	0
BC56_810799_taxon_report	2944	2	2944	Prorocentrum		eukaryota	FALSE	1.37936	167	1			100	47	10^-19.6583									[72681]	0
BC51_810794_taxon_report	2949	2	2949	Symbiodinium		eukaryota	FALSE	2.11616	225	1			91.753	97	10^-42.6739									[482330]	0
BC15_810758_taxon_report	2955	2	2955	Gymnodinium		eukaryota	FALSE	0.763901	203	1			94.318	88	10^-40.6576									[1408142]	0
BC15_810758_taxon_report	2960	2	2960	Amphidinium		eukaryota	FALSE	0.809057	215	1			92.5	80	10^-33.8372									[459616]	0
BC35_810778_taxon_report	2960	2	2960	Amphidinium		eukaryota	FALSE	1.12865	185	1			89.655	58	10^-18.8808									[1932012]	0
BC41_810784_taxon_report	2960	2	2960	Amphidinium		eukaryota	FALSE	1.26389	186	1			93.75	64	10^-25.6999									[2961]	0
BC51_810794_taxon_report	2960	2	2960	Amphidinium		eukaryota	FALSE	1.68353	179	1			98.438	64	10^-29.817									[459618]	0
BC54_810797_taxon_report	2960	2	2960	Amphidinium		eukaryota	FALSE	1.33432	179	1			100	60	10^-28.4726									[160604]	0
BC56_810799_taxon_report	2960	2	2960	Amphidinium		eukaryota	FALSE	1.72626	209	1			100	58	10^-27.115									[2961]	0
BC57_810800_taxon_report	2960	2	2960	Amphidinium		eukaryota	FALSE	3.86767	382	2			96.7215	60	10^-25.728									[259922, 2961]	0
BC58_810801_taxon_report	2960	2	2960	Amphidinium		eukaryota	FALSE	1.52712	187	1			98.438	64	10^-29.817									[2961]	0
BC59_810802_taxon_report	2960	2	2960	Amphidinium		eukaryota	FALSE	2.92856	409	2			93.4055	82.5	10^-35.5471									[670800, 259922]	0
BC11_810754_taxon_report	2985	2	2985	Ochromonas		eukaryota	FALSE	0.621696	185	1			100	58	10^-27.115									[420560]	0
BC15_810758_taxon_report	2985	2	2985	Ochromonas		eukaryota	FALSE	0.760138	202	1			92.771	83	10^-35.8797									[240148]	0
BC24_810767_taxon_report	2985	2	2985	Ochromonas		eukaryota	FALSE	1.0854	261	1			99.265	136	10^-78.895									[984272]	0
BC07_810805_taxon_report	2988	2	2988	Mallomonas		eukaryota	FALSE	6.58891	249	1			96.471	85	10^-41.3589									[52552]	0
BC33_810776_taxon_report	2988	2	2988	Mallomonas		eukaryota	FALSE	0.616468	196	1			100	76	10^-39.3489									[1261422]	0
BC43_810786_taxon_report	2988	2	2988	Mallomonas		eukaryota	FALSE	1.37548	198	1			100	77	10^-40.0294									[52549]	0
BC01_810746_taxon_report	2991	2	2991	Synura		eukaryota	FALSE	3.92482	200	1			100	75	10^-38.6685									[52555]	0
BC10_810753_taxon_report	2991	2	2991	Synura		eukaryota	FALSE	0.702479	217	1			94.624	93	10^-44.0646									[52553]	0
BC58_810801_taxon_report	2991	2	2991	Synura		eukaryota	FALSE	2.05793	252	1			100	78	10^-40.71									[1677819]	0
BC01_810746_taxon_report	3028	2	3028	Chroomonas		eukaryota	FALSE	25.0207	1275	6			98.8297	70	10^-34.1244									[195065]	0
BC02_810747_taxon_report	3028	2	3028	Chroomonas		eukaryota	FALSE	8.40342	761	4			100	68	10^-33.9098									[195065]	0
BC04_810749_taxon_report	3028	2	3028	Chroomonas		eukaryota	FALSE	5.21113	181	1			98.529	68	10^-32.5354									[195065]	0
BC08_810751_taxon_report	3028	2	3028	Chroomonas		eukaryota	FALSE	5.93616	381	2			98.63	73	10^-35.9355									[195065]	0
BC09_810752_taxon_report	3028	2	3028	Chroomonas		eukaryota	FALSE	2.5999	1157	6			98.8857	71.3333	10^-35.0313									[195065]	0
BC10_810753_taxon_report	3028	2	3028	Chroomonas		eukaryota	FALSE	1.83227	566	3			98.094	71.3333	10^-34.3446									[195065]	0
BC11_810754_taxon_report	3028	2	3028	Chroomonas		eukaryota	FALSE	0.779641	232	1			98.667	75	10^-37.2961									[296652]	0
BC12_810755_taxon_report	3028	2	3028	Chroomonas		eukaryota	FALSE	8.50844	1810	9			98.0563	72.3333	10^-34.8724									[195065]	0
BC14_810757_taxon_report	3028	2	3028	Chroomonas		eukaryota	FALSE	1.83373	380	2			99.315	70.5	10^-34.9216									[195065]	0
BC15_810758_taxon_report	3028	2	3028	Chroomonas		eukaryota	FALSE	0.703692	187	1			100	65	10^-31.8688									[195065]	0
BC18_810761_taxon_report	3028	2	3028	Chroomonas		eukaryota	FALSE	67.3923	405	2			97.2975	74.5	10^-35.5836									[195065]	0
BC23_810766_taxon_report	3028	2	3028	Chroomonas		eukaryota	FALSE	1.43269	580	3			100	73.6667	10^-37.7615									[195065]	0
BC27_810770_taxon_report	3028	2	3028	Chroomonas		eukaryota	FALSE	3.14446	1177	6			98.5997	71.6667	10^-35.0287									[195065]	0
BC28_810771_taxon_report	3028	2	3028	Chroomonas		eukaryota	FALSE	2.00297	578	3			99.537	73	10^-36.8504									[195065]	0
BC31_810774_taxon_report	3028	2	3028	Chroomonas		eukaryota	FALSE	1.07273	179	1			100	61	10^-29.1516									[195065]	0
BC33_810776_taxon_report	3028	2	3028	Chroomonas		eukaryota	FALSE	0.622759	198	1			100	73	10^-37.3079									[195065]	0
BC35_810778_taxon_report	3028	2	3028	Chroomonas		eukaryota	FALSE	2.19019	359	2			97.6925	67	10^-31.1696									[195065]	0
BC38_810781_taxon_report	3028	2	3028	Chroomonas		eukaryota	FALSE	1.20661	570	3			98.0113	69.3333	10^-32.985									[195065]	0
BC41_810784_taxon_report	3028	2	3028	Chroomonas		eukaryota	FALSE	6.3942	941	5			98.8348	68	10^-32.8104									[195065]	0
BC42_810785_taxon_report	3028	2	3028	Chroomonas		eukaryota	FALSE	5.1879	767	4			97.7605	75.25	10^-36.4374									[195065]	0
BC43_810786_taxon_report	3028	2	3028	Chroomonas		eukaryota	FALSE	4.14034	596	3			100	69.3333	10^-34.8147									[195065]	0
BC46_810789_taxon_report	3028	2	3028	Chroomonas		eukaryota	FALSE	1.53238	200	1			100	73	10^-37.3079									[195065]	0
BC48_810791_taxon_report	3028	2	3028	Chroomonas		eukaryota	FALSE	6.2855	779	4			99.6155	68.75	10^-34.0748									[195065]	0
BC49_810792_taxon_report	3028	2	3028	Chroomonas		eukaryota	FALSE	11.0936	886	4			97.2237	69.75	10^-32.3534									[195065]	0
BC50_810793_taxon_report	3028	2	3028	Chroomonas		eukaryota	FALSE	1.42157	190	1			100	69	10^-34.5876									[195065]	0
BC51_810794_taxon_report	3028	2	3028	Chroomonas		eukaryota	FALSE	3.47051	369	2			100	61	10^-29.1526									[195065]	0
BC52_810795_taxon_report	3028	2	3028	Chroomonas		eukaryota	FALSE	6.24401	615	3			97.2217	69	10^-31.8437									[195065]	0
BC54_810797_taxon_report	3028	2	3028	Chroomonas		eukaryota	FALSE	4.13713	555	3			96.9583	67	10^-30.4839									[195065]	0
BC55_810798_taxon_report	3028	2	3028	Chroomonas		eukaryota	FALSE	2.37424	392	2			97.2375	71	10^-33.2032									[195065]	0
BC57_810800_taxon_report	3028	2	3028	Chroomonas		eukaryota	FALSE	1.73134	171	1			100	65	10^-31.8688									[195065]	0
BC58_810801_taxon_report	3028	2	3028	Chroomonas		eukaryota	FALSE	1.46178	179	1			100	61	10^-29.1516									[195065]	0
BC60_810803_taxon_report	3028	2	3028	Chroomonas		eukaryota	FALSE	13.5136	817	4			97.1817	70.5	10^-32.8648									[195065]	0
BC01_810746_taxon_report	3030	2	3030	Cryptomonas		eukaryota	FALSE	11.9511	609	3			98.1793	72.3333	10^-35.0246									[233186, 3031]	0
BC02_810747_taxon_report	3030	2	3030	Cryptomonas		eukaryota	FALSE	17.1381	1552	8			99.6461	69.5	10^-34.5851									[233186, 3031]	0
BC03_810748_taxon_report	3030	2	3030	Cryptomonas		eukaryota	FALSE	19.1873	191	1			100	63	10^-30.51									[233186]	0
BC04_810749_taxon_report	3030	2	3030	Cryptomonas		eukaryota	FALSE	11.2572	391	2			98.0085	75	10^-36.61									[233186, 3031]	0
BC05_810750_taxon_report	3030	2	3030	Cryptomonas		eukaryota	FALSE	10.5403	571	3			99.018	68.6667	10^-33.4464									[233186]	0
BC07_810805_taxon_report	3030	2	3030	Cryptomonas		eukaryota	FALSE	25.747	973	5			97.335	75.8	10^-36.469									[233186, 3031]	0
BC08_810751_taxon_report	3030	2	3030	Cryptomonas		eukaryota	FALSE	2.91355	187	1			100	70	10^-35.2675									[233186]	0
BC09_810752_taxon_report	3030	2	3030	Cryptomonas		eukaryota	FALSE	3.94366	1755	9			98.7557	71.2222	10^-34.8794									[233186, 3031]	0
BC10_810753_taxon_report	3030	2	3030	Cryptomonas		eukaryota	FALSE	3.65807	1130	6			99.7717	70.1667	10^-35.1523									[233186, 3031]	0
BC11_810754_taxon_report	3030	2	3030	Cryptomonas		eukaryota	FALSE	10.5117	3128	16			98.5849	69.9375	10^-33.8533									[233186, 3031]	0
BC12_810755_taxon_report	3030	2	3030	Cryptomonas		eukaryota	FALSE	12.302	2617	13			98.0905	73.0769	10^-35.3566									[400141, 233186, 3031]	0
BC13_810756_taxon_report	3030	2	3030	Cryptomonas		eukaryota	FALSE	10.1622	196	1			94.521	73	10^-31.8184									[3031]	0
BC14_810757_taxon_report	3030	2	3030	Cryptomonas		eukaryota	FALSE	4.70014	974	5			99.1704	69.6	10^-34.173									[233186]	0
BC15_810758_taxon_report	3030	2	3030	Cryptomonas		eukaryota	FALSE	5.84779	1554	8			98.5547	74.625	10^-36.8702									[233186, 3031]	0
BC22_810765_taxon_report	3030	2	3030	Cryptomonas		eukaryota	FALSE	5.93159	962	5			97.6536	69	10^-32.3924									[233186]	0
BC23_810766_taxon_report	3030	2	3030	Cryptomonas		eukaryota	FALSE	0.960892	389	2			100	72	10^-36.6277									[3031]	0
BC24_810767_taxon_report	3030	2	3030	Cryptomonas		eukaryota	FALSE	4.13783	995	5			99.726	72.8	10^-36.8977									[233186, 3031]	0
BC26_810769_taxon_report	3030	2	3030	Cryptomonas		eukaryota	FALSE	3.04511	1520	8			99.8189	71.125	10^-35.8618									[233186, 3031]	0
BC27_810770_taxon_report	3030	2	3030	Cryptomonas		eukaryota	FALSE	1.58425	593	3			98.3467	76.6667	10^-37.9738									[233186]	0
BC29_810772_taxon_report	3030	2	3030	Cryptomonas		eukaryota	FALSE	5.82242	1717	9			98.9056	69.5556	10^-33.8986									[233186, 3031]	0
BC31_810774_taxon_report	3030	2	3030	Cryptomonas		eukaryota	FALSE	3.56579	595	3			98.1983	71.6667	10^-34.5714									[233186, 3031]	0
BC32_810775_taxon_report	3030	2	3030	Cryptomonas		eukaryota	FALSE	5.3207	612	3			99.0337	69.3333	10^-33.8993									[3031]	0
BC35_810778_taxon_report	3030	2	3030	Cryptomonas		eukaryota	FALSE	1.15305	189	1			95.588	68	10^-29.7906									[233186]	0
BC36_810779_taxon_report	3030	2	3030	Cryptomonas		eukaryota	FALSE	1.78023	191	1			100	71	10^-35.9476									[233186]	0
BC38_810781_taxon_report	3030	2	3030	Cryptomonas		eukaryota	FALSE	2.03007	959	5			99.112	68.8	10^-33.6285									[233186, 3031]	0
BC41_810784_taxon_report	3030	2	3030	Cryptomonas		eukaryota	FALSE	3.83244	564	3			100	68	10^-33.9084									[233186, 3031]	0
BC42_810785_taxon_report	3030	2	3030	Cryptomonas		eukaryota	FALSE	10.7343	1587	8			98.3503	67.875	10^-32.2791									[233186]	0
BC43_810786_taxon_report	3030	2	3030	Cryptomonas		eukaryota	FALSE	13.2408	1906	10			98.9661	66.9	10^-32.2005									[233186, 3031]	0
BC44_810787_taxon_report	3030	2	3030	Cryptomonas		eukaryota	FALSE	3.79369	556	3			99.005	69.3333	10^-33.8995									[233186, 3031]	0
BC45_810788_taxon_report	3030	2	3030	Cryptomonas		eukaryota	FALSE	12.9188	1149	6			100	65.1667	10^-31.9823									[233186, 3031]	0
BC46_810789_taxon_report	3030	2	3030	Cryptomonas		eukaryota	FALSE	2.77361	362	2			89.6365	72.5	10^-26.6751									[233186, 3031]	0
BC48_810791_taxon_report	3030	2	3030	Cryptomonas		eukaryota	FALSE	1.55725	193	1			98.551	69	10^-33.2152									[233186]	0
BC49_810792_taxon_report	3030	2	3030	Cryptomonas		eukaryota	FALSE	15.6512	1250	6			99.0803	70.1667	10^-34.468									[233186, 3031]	0
BC50_810793_taxon_report	3030	2	3030	Cryptomonas		eukaryota	FALSE	10.138	1355	7			98.8333	70.1429	10^-34.189									[233186, 3031]	0
BC51_810794_taxon_report	3030	2	3030	Cryptomonas		eukaryota	FALSE	3.68683	392	2			99.2645	69.5	10^-34.2415									[233186]	0
BC52_810795_taxon_report	3030	2	3030	Cryptomonas		eukaryota	FALSE	11.8078	1163	6			96.121	68.8333	10^-30.5873									[233186]	0
BC53_810796_taxon_report	3030	2	3030	Cryptomonas		eukaryota	FALSE	5.94494	1155	6			98.1087	70.1667	10^-33.5511									[233186, 3031]	0
BC54_810797_taxon_report	3030	2	3030	Cryptomonas		eukaryota	FALSE	6.79831	912	5			99.0972	67.2	10^-32.5409									[233186, 3031]	0
BC55_810798_taxon_report	3030	2	3030	Cryptomonas		eukaryota	FALSE	8.07362	1333	7			100	67.2857	10^-33.4237									[233186, 3031]	0
BC56_810799_taxon_report	3030	2	3030	Cryptomonas		eukaryota	FALSE	5.80653	703	4			98.8402	65.25	10^-31.0107									[233186, 3031]	0
BC57_810800_taxon_report	3030	2	3030	Cryptomonas		eukaryota	FALSE	12.008	1186	6			98.913	67.6667	10^-32.3198									[233186, 3031]	0
BC58_810801_taxon_report	3030	2	3030	Cryptomonas		eukaryota	FALSE	11.6943	1432	7			98.668	71.8571	10^-35.1596									[233186, 3031]	0
BC59_810802_taxon_report	3030	2	3030	Cryptomonas		eukaryota	FALSE	9.59479	1340	7			99.7769	69.5714	10^-34.7807									[233186, 3031]	0
BC60_810803_taxon_report	3030	2	3030	Cryptomonas		eukaryota	FALSE	12.637	764	4			98.8802	65.75	10^-31.3493									[233186, 3031]	0
BC54_810797_taxon_report	3038	2	3038	Euglena		eukaryota	FALSE	1.49831	201	1			100	59	10^-27.7937									[1188009]	0
BC11_810754_taxon_report	3052	2	3052	Chlamydomonas		eukaryota	FALSE	0.651941	194	1			91.176	68	10^-25.6735									[3055]	0
BC28_810771_taxon_report	3052	2	3052	Chlamydomonas		eukaryota	FALSE	1.26139	364	1			83.505	194	10^-75.9959									[3055]	0
BC37_810780_taxon_report	3052	2	3052	Chlamydomonas		eukaryota	FALSE	1.29861	235	1			93.548	124	10^-61.0943									[420351]	0
BC51_810794_taxon_report	3066	2	3066	Volvox		eukaryota	FALSE	1.90925	203	1			88.506	87	10^-33.1146									[3067]	0
BC32_810775_taxon_report	3071	2	3071	Chlorella		eukaryota	FALSE	1.99091	229	1			94.118	85	10^-38.6141									[1719640]	0
BC32_810775_taxon_report	3087	2	3087	Scenedesmus		eukaryota	FALSE	1.92136	221	1			93.182	88	10^-39.2853									[1434797]	0
BC49_810792_taxon_report	3118	2	3118	Ulva		eukaryota	FALSE	2.87982	230	1			97.015	67	10^-30.4833									[3116]	0
BC57_810800_taxon_report	3118	2	3118	Ulva		eukaryota	FALSE	2.15658	213	1			96.61	59	10^-25.049									[434723]	0
BC43_810786_taxon_report	3123	2	3123	Coleochaete		eukaryota	FALSE	1.38938	200	1			97.26	73	10^-34.5631									[3125]	0
BC11_810754_taxon_report	3148	2	3148	Nitella		eukaryota	FALSE	0.685546	204	1			90.805	87	10^-35.8593									[3150]	0
BC10_810753_taxon_report	3158	2	3158	Pedinomonas		eukaryota	FALSE	0.673344	208	1			91.86	86	10^-36.5505									[3159]	0
BC35_810778_taxon_report	3158	2	3158	Pedinomonas		eukaryota	FALSE	1.20796	198	1			96.296	81	10^-38.6351									[3159]	0
BC38_810781_taxon_report	3158	2	3158	Pedinomonas		eukaryota	FALSE	0.961053	454	2			88.613	113.5	10^-47.0668									[1108795, 160064]	0
BC42_810785_taxon_report	3158	2	3158	Pedinomonas		eukaryota	FALSE	1.3663	202	1			91.25	80	10^-32.4648									[3159]	0
BC45_810788_taxon_report	3158	2	3158	Pedinomonas		eukaryota	FALSE	2.48481	221	1			98.246	57	10^-25.064									[3159]	0
BC46_810789_taxon_report	3158	2	3158	Pedinomonas		eukaryota	FALSE	1.50174	196	1			96.341	82	10^-39.3159									[3159]	0
BC52_810795_taxon_report	3158	2	3158	Pedinomonas		eukaryota	FALSE	4.24389	418	2			97.778	69.5	10^-32.2026									[1108796, 3159]	0
BC53_810796_taxon_report	3158	2	3158	Pedinomonas		eukaryota	FALSE	0.916191	178	1			98.276	58	10^-25.7426									[3159]	0
BC54_810797_taxon_report	3158	2	3158	Pedinomonas		eukaryota	FALSE	1.20014	161	1			100	45	10^-18.3048									[3159]	0
BC55_810798_taxon_report	3158	2	3158	Pedinomonas		eukaryota	FALSE	1.00542	166	1			98.276	58	10^-25.7426									[3159]	0
BC01_810746_taxon_report	3196	2	3196	Marchantia		eukaryota	FALSE	3.76783	192	1			98.485	66	10^-31.176									[3197]	0
BC02_810747_taxon_report	3196	2	3196	Marchantia		eukaryota	FALSE	4.29557	389	2			97.655	64.5	10^-29.4706									[179063, 3197]	0
BC05_810750_taxon_report	3196	2	3196	Marchantia		eukaryota	FALSE	8.93437	484	2			96.2305	73.5	10^-33.5354									[3197]	0
BC09_810752_taxon_report	3196	2	3196	Marchantia		eukaryota	FALSE	0.869628	387	2			97.7275	66	10^-30.4898									[3197]	0
BC11_810754_taxon_report	3196	2	3196	Marchantia		eukaryota	FALSE	0.604894	180	1			100	60	10^-28.4726									[3197]	0
BC26_810769_taxon_report	3196	2	3196	Marchantia		eukaryota	FALSE	1.53057	764	4			97.58	71.25	10^-33.7164									[3197]	0
BC27_810770_taxon_report	3196	2	3196	Marchantia		eukaryota	FALSE	0.475542	178	1			95.455	66	10^-28.4312									[3197]	0
BC33_810776_taxon_report	3196	2	3196	Marchantia		eukaryota	FALSE	0.591306	188	1			96.97	66	10^-29.8036									[3197]	0
BC37_810780_taxon_report	3196	2	3196	Marchantia		eukaryota	FALSE	1.1052	200	1			93.59	78	10^-33.8482									[3197]	0
BC42_810785_taxon_report	3196	2	3196	Marchantia		eukaryota	FALSE	1.26485	187	1			100	57	10^-26.4364									[3197]	0
BC43_810786_taxon_report	3196	2	3196	Marchantia		eukaryota	FALSE	3.83468	552	3			99.4537	57	10^-25.9833									[3197]	0
BC47_810790_taxon_report	3196	2	3196	Marchantia		eukaryota	FALSE	3.16956	649	3			97.7937	60.6667	10^-27.0958									[349376, 3197]	0
BC50_810793_taxon_report	3196	2	3196	Marchantia		eukaryota	FALSE	3.91305	523	2			98.395	62.5	10^-28.7987									[179063, 3197]	0
BC58_810801_taxon_report	3196	2	3196	Marchantia		eukaryota	FALSE	1.57611	193	1			96.104	77	10^-35.9123									[3197]	0
BC60_810803_taxon_report	3196	2	3196	Marchantia		eukaryota	FALSE	8.99805	544	3			97.9873	66	10^-30.7186									[3197]	0
BC12_810755_taxon_report	3212	2	3212	Polytrichum		eukaryota	FALSE	0.935458	199	1			95.062	81	10^-37.2627									[3213]	0
BC55_810798_taxon_report	3212	2	3212	Polytrichum		eukaryota	FALSE	1.22952	203	1			97.872	47	10^-18.2859									[3213]	0
BC56_810799_taxon_report	3212	2	3212	Polytrichum		eukaryota	FALSE	1.44544	175	1			100	61	10^-29.1516									[3213]	0
BC26_810769_taxon_report	3266	2	3266	Angiopteris		eukaryota	FALSE	0.372626	186	1			95.402	87	10^-41.3488									[397666]	0
BC16_810759_taxon_report	3319	2	3319	Abies	fir trees	eukaryota	FALSE	18.7926	226	1			90.816	98	10^-41.9833									[46611]	0
BC01_810746_taxon_report	3337	2	3337	Pinus		eukaryota	FALSE	9.83168	501	2			100	127	10^-74.1418									[190402, 3349]	0
BC02_810747_taxon_report	3337	2	3337	Pinus		eukaryota	FALSE	2.36312	214	1			98.529	68	10^-32.5354									[3352]	0
BC11_810754_taxon_report	3337	2	3337	Pinus		eukaryota	FALSE	0.739314	220	1			91.346	104	10^-46.0746									[3352]	0
BC17_810760_taxon_report	3337	2	3337	Pinus		eukaryota	FALSE	28.3412	219	1			94.118	102	10^-48.8277									[58042]	0
BC29_810772_taxon_report	3337	2	3337	Pinus		eukaryota	FALSE	0.668035	197	1			95.775	71	10^-31.8305									[3352]	0
BC32_810775_taxon_report	3337	2	3337	Pinus		eukaryota	FALSE	7.86802	905	4			93.4137	92.25	10^-41.1736									[3352]	0
BC43_810786_taxon_report	3337	2	3337	Pinus		eukaryota	FALSE	1.438	207	1			98.824	85	10^-44.1036									[3352]	0
BC43_810786_taxon_report	3368	2	3368	Cryptomeria		eukaryota	FALSE	1.60473	231	1			94.681	94	10^-44.7461									[3369]	0
BC56_810799_taxon_report	3368	2	3368	Cryptomeria		eukaryota	FALSE	1.63541	198	1			88.66	97	10^-38.5568									[3369]	0
BC59_810802_taxon_report	3368	2	3368	Cryptomeria		eukaryota	FALSE	1.58959	222	1			88.35	103	10^-41.2755									[3369]	0
BC12_810755_taxon_report	3376	2	3376	Welwitschia		eukaryota	FALSE	1.02477	218	1			98.611	72	10^-35.2553									[3377]	0
BC07_810805_taxon_report	3452	2	3452	Clematis	virgin's bower	eukaryota	FALSE	5.10707	193	1			98.438	64	10^-29.817									[748713]	0
BC01_810746_taxon_report	3459	2	3459	Coriaria		eukaryota	FALSE	12.1081	617	3			99.156	83	10^-43.2003									[79760]	0
BC05_810750_taxon_report	3459	2	3459	Coriaria		eukaryota	FALSE	7.27302	394	2			95.8255	81.5	10^-38.2907									[79760]	0
BC07_810805_taxon_report	3459	2	3459	Coriaria		eukaryota	FALSE	6.72122	254	1			84.672	137	10^-52.1306									[79760]	0
BC09_810752_taxon_report	3459	2	3459	Coriaria		eukaryota	FALSE	4.73914	2109	10			97.2162	81.1	10^-39.3947									[79760]	0
BC10_810753_taxon_report	3459	2	3459	Coriaria		eukaryota	FALSE	6.55216	2024	10			98.5796	78.1	10^-39.1328									[79760]	0
BC11_810754_taxon_report	3459	2	3459	Coriaria		eukaryota	FALSE	8.99275	2676	13			98.9166	77.0769	10^-38.8167									[79760]	0
BC12_810755_taxon_report	3459	2	3459	Coriaria		eukaryota	FALSE	2.54313	541	3			100	75.3333	10^-38.8964									[79760]	0
BC13_810756_taxon_report	3459	2	3459	Coriaria		eukaryota	FALSE	11.3029	218	1			96.629	89	10^-44.0837									[79760]	0
BC15_810758_taxon_report	3459	2	3459	Coriaria		eukaryota	FALSE	7.49977	1993	10			99.1837	75.2	10^-37.8453									[79760]	0
BC23_810766_taxon_report	3459	2	3459	Coriaria		eukaryota	FALSE	2.39605	970	5			99.178	76.4	10^-38.7982									[79760]	0
BC24_810767_taxon_report	3459	2	3459	Coriaria		eukaryota	FALSE	4.19605	1009	5			97.792	83.4	10^-41.6434									[79760]	0
BC26_810769_taxon_report	3459	2	3459	Coriaria		eukaryota	FALSE	3.14729	1571	8			97.9638	79.75	10^-39.5019									[79760]	0
BC28_810771_taxon_report	3459	2	3459	Coriaria		eukaryota	FALSE	1.48663	429	2			96.739	85	10^-41.3604									[79760]	0
BC29_810772_taxon_report	3459	2	3459	Coriaria		eukaryota	FALSE	0.630734	186	1			94.872	78	10^-35.2205									[79760]	0
BC32_810775_taxon_report	3459	2	3459	Coriaria		eukaryota	FALSE	8.37227	963	5			96.6414	78.8	10^-37.416									[79760]	0
BC33_810776_taxon_report	3459	2	3459	Coriaria		eukaryota	FALSE	1.25495	399	2			100	71.5	10^-36.2894									[79760]	0
BC34_810777_taxon_report	3459	2	3459	Coriaria		eukaryota	FALSE	1.50169	405	2			100	77	10^-40.0294									[79760]	0
BC35_810778_taxon_report	3459	2	3459	Coriaria		eukaryota	FALSE	2.37932	390	2			100	75	10^-38.6687									[79760]	0
BC37_810780_taxon_report	3459	2	3459	Coriaria		eukaryota	FALSE	2.12198	384	2			97.7275	83.5	10^-41.7103									[79760]	0
BC38_810781_taxon_report	3459	2	3459	Coriaria		eukaryota	FALSE	6.42889	3037	15			98.4424	78.5333	10^-39.2455									[79760]	0
BC39_810782_taxon_report	3459	2	3459	Coriaria		eukaryota	FALSE	3.91199	204	1			97.59	83	10^-41.3692									[79760]	0
BC40_810783_taxon_report	3459	2	3459	Coriaria		eukaryota	FALSE	329.207	210	1			100	81	10^-42.7522									[79760]	0
BC41_810784_taxon_report	3459	2	3459	Coriaria		eukaryota	FALSE	6.68639	984	5			98.9584	73	10^-35.9436									[79760]	0
BC42_810785_taxon_report	3459	2	3459	Coriaria		eukaryota	FALSE	11.8233	1748	9			98.0626	73.2222	10^-35.3296									[79760]	0
BC43_810786_taxon_report	3459	2	3459	Coriaria		eukaryota	FALSE	24.6128	3543	18			98.2638	80	10^-40.0903									[79760]	0
BC44_810787_taxon_report	3459	2	3459	Coriaria		eukaryota	FALSE	11.1696	1637	8			98.8184	77.75	10^-39.1689									[79760]	0
BC47_810790_taxon_report	3459	2	3459	Coriaria		eukaryota	FALSE	7.62842	1562	8			98.2475	74.5	10^-36.2728									[79760]	0
BC48_810791_taxon_report	3459	2	3459	Coriaria		eukaryota	FALSE	14.8625	1842	9			97.1017	81.5556	10^-39.6246									[79760]	0
BC49_810792_taxon_report	3459	2	3459	Coriaria		eukaryota	FALSE	22.9509	1833	9			99.041	79.4444	10^-40.4752									[79760]	0
BC50_810793_taxon_report	3459	2	3459	Coriaria		eukaryota	FALSE	1.49639	200	1			97.701	87	10^-44.0935									[79760]	0
BC51_810794_taxon_report	3459	2	3459	Coriaria		eukaryota	FALSE	9.41458	1001	5			100	71.8	10^-36.4931									[79760]	0
BC52_810795_taxon_report	3459	2	3459	Coriaria		eukaryota	FALSE	28.164	2774	13			97.4378	79.6154	10^-38.7509									[79760]	0
BC53_810796_taxon_report	3459	2	3459	Coriaria		eukaryota	FALSE	6.2898	1222	6			99.0422	75.3333	10^-37.7546									[79760]	0
BC54_810797_taxon_report	3459	2	3459	Coriaria		eukaryota	FALSE	16.9958	2280	11			99.6255	71.8182	10^-36.1317									[79760]	0
BC55_810798_taxon_report	3459	2	3459	Coriaria		eukaryota	FALSE	8.81859	1456	7			98.7959	75.5714	10^-37.8815									[79760]	0
BC56_810799_taxon_report	3459	2	3459	Coriaria		eukaryota	FALSE	22.9866	2783	14			98.6669	74.1429	10^-36.5234									[79760]	0
BC57_810800_taxon_report	3459	2	3459	Coriaria		eukaryota	FALSE	27.104	2677	13			98.1093	79.0769	10^-39.1234									[79760]	0
BC58_810801_taxon_report	3459	2	3459	Coriaria		eukaryota	FALSE	11.6289	1424	7			98.3663	73	10^-35.7398									[79760]	0
BC59_810802_taxon_report	3459	2	3459	Coriaria		eukaryota	FALSE	9.88836	1381	7			99.8279	72.1429	10^-36.5323									[79760]	0
BC02_810747_taxon_report	3468	2	3468	Papaver		eukaryota	FALSE	2.29686	208	1			93.59	78	10^-33.8482									[3469]	0
BC09_810752_taxon_report	3468	2	3468	Papaver		eukaryota	FALSE	0.46515	207	1			91.579	95	10^-41.3106									[3469]	0
BC10_810753_taxon_report	3468	2	3468	Papaver		eukaryota	FALSE	0.647446	200	1			94.737	95	10^-45.4277									[3469]	0
BC11_810754_taxon_report	3468	2	3468	Papaver		eukaryota	FALSE	1.37781	410	2			93.5395	100.5	10^-47.1187									[3469]	0
BC24_810767_taxon_report	3468	2	3468	Papaver		eukaryota	FALSE	0.894105	215	1			93.069	101	10^-46.7735									[3469]	0
BC28_810771_taxon_report	3468	2	3468	Papaver		eukaryota	FALSE	0.724257	209	1			91.667	96	10^-41.9922									[3469]	0
BC34_810777_taxon_report	3468	2	3468	Papaver		eukaryota	FALSE	0.537644	145	1			94.048	84	10^-37.9331									[3469]	0
BC47_810790_taxon_report	3468	2	3468	Papaver		eukaryota	FALSE	1.01094	207	1			94.737	95	10^-45.4277									[3469]	0
BC48_810791_taxon_report	3468	2	3468	Papaver		eukaryota	FALSE	1.4685	182	1			94.521	73	10^-31.8184									[3469]	0
BC53_810796_taxon_report	3468	2	3468	Papaver		eukaryota	FALSE	1.0706	208	1			96.667	90	10^-44.765									[3469]	0
BC55_810798_taxon_report	3468	2	3468	Papaver		eukaryota	FALSE	1.36276	225	1			91.346	104	10^-46.0746									[3469]	0
BC08_810751_taxon_report	3500	2	3500	Urtica		eukaryota	FALSE	3.49002	224	1			80.208	96	10^-26.8961									[473050]	0
BC09_810752_taxon_report	3500	2	3500	Urtica		eukaryota	FALSE	0.842663	375	2			97.2605	73.5	10^-34.9033									[473050]	0
BC10_810753_taxon_report	3500	2	3500	Urtica		eukaryota	FALSE	1.20425	372	2			97.6745	84	10^-42.0503									[473050]	0
BC11_810754_taxon_report	3500	2	3500	Urtica		eukaryota	FALSE	2.67161	795	4			98.0977	77.75	10^-38.1405									[473050]	0
BC15_810758_taxon_report	3500	2	3500	Urtica		eukaryota	FALSE	0.696166	185	1			95.455	66	10^-28.4312									[473050]	0
BC24_810767_taxon_report	3500	2	3500	Urtica		eukaryota	FALSE	1.63434	393	2			100	76	10^-39.3489									[473050]	0
BC26_810769_taxon_report	3500	2	3500	Urtica		eukaryota	FALSE	2.81473	1405	7			97.5196	76.1429	10^-36.5104									[473050]	0
BC27_810770_taxon_report	3500	2	3500	Urtica		eukaryota	FALSE	0.55569	208	1			95.604	91	10^-44.074									[473050]	0
BC29_810772_taxon_report	3500	2	3500	Urtica		eukaryota	FALSE	0.661253	195	1			100	77	10^-40.0294									[473050]	0
BC37_810780_taxon_report	3500	2	3500	Urtica		eukaryota	FALSE	1.13836	206	1			92.941	85	10^-37.2418									[473050]	0
BC38_810781_taxon_report	3500	2	3500	Urtica		eukaryota	FALSE	2.85776	1350	7			97.6386	76	10^-36.8013									[473050]	0
BC41_810784_taxon_report	3500	2	3500	Urtica		eukaryota	FALSE	1.32505	195	1			100	76	10^-39.3489									[473050]	0
BC43_810786_taxon_report	3500	2	3500	Urtica		eukaryota	FALSE	2.95937	426	2			98.3605	68.5	10^-32.8779									[473050]	0
BC44_810787_taxon_report	3500	2	3500	Urtica		eukaryota	FALSE	9.55246	1400	7			97.7766	75.4286	10^-36.6088									[473050]	0
BC47_810790_taxon_report	3500	2	3500	Urtica		eukaryota	FALSE	0.942564	193	1			98.75	80	10^-40.699									[473050]	0
BC48_810791_taxon_report	3500	2	3500	Urtica		eukaryota	FALSE	3.28395	407	2			100	78.5	10^-41.0511									[473050]	0
BC50_810793_taxon_report	3500	2	3500	Urtica		eukaryota	FALSE	1.54876	207	1			100	78	10^-40.71									[473050]	0
BC51_810794_taxon_report	3500	2	3500	Urtica		eukaryota	FALSE	2.68988	286	1			96.471	85	10^-41.3589									[473050]	0
BC52_810795_taxon_report	3500	2	3500	Urtica		eukaryota	FALSE	2.06103	203	1			100	78	10^-40.71									[473050]	0
BC53_810796_taxon_report	3500	2	3500	Urtica		eukaryota	FALSE	6.88172	1337	7			99.026	75.5714	10^-37.8852									[473050]	0
BC55_810798_taxon_report	3500	2	3500	Urtica		eukaryota	FALSE	1.25374	207	1			100	77	10^-40.0294									[473050]	0
BC56_810799_taxon_report	3500	2	3500	Urtica		eukaryota	FALSE	3.39471	411	2			98.2145	82.5	10^-41.715									[473050]	0
BC59_810802_taxon_report	3500	2	3500	Urtica		eukaryota	FALSE	5.54923	775	4			99.2538	72	10^-35.9422									[473050]	0
BC05_810750_taxon_report	3511	2	3511	Quercus		eukaryota	FALSE	11.168	605	2			98.0655	152	10^-87.0965									[38942]	0
BC09_810752_taxon_report	3511	2	3511	Quercus		eukaryota	FALSE	0.431443	192	1			98.63	73	10^-35.9355									[103481]	0
BC10_810753_taxon_report	3511	2	3511	Quercus		eukaryota	FALSE	1.98442	613	3			96.7147	80.3333	10^-38.6389									[103484, 103481]	0
BC11_810754_taxon_report	3511	2	3511	Quercus		eukaryota	FALSE	0.672104	200	1			100	72	10^-36.6277									[103481]	0
BC14_810757_taxon_report	3511	2	3511	Quercus		eukaryota	FALSE	1.15815	240	1			88.136	118	10^-48.7645									[103481]	0
BC22_810765_taxon_report	3511	2	3511	Quercus		eukaryota	FALSE	1.12836	183	1			97.101	69	10^-31.8429									[38942]	0
BC23_810766_taxon_report	3511	2	3511	Quercus		eukaryota	FALSE	1.02018	413	2			93.6755	76	10^-32.5027									[103484, 103481]	0
BC24_810767_taxon_report	3511	2	3511	Quercus		eukaryota	FALSE	0.827567	199	1			100	75	10^-38.6685									[103481]	0
BC26_810769_taxon_report	3511	2	3511	Quercus		eukaryota	FALSE	1.17597	587	3			99.4793	74	10^-37.5328									[103484, 103481, 38942]	0
BC27_810770_taxon_report	3511	2	3511	Quercus		eukaryota	FALSE	0.534317	200	1			89.61	77	10^-29.0505									[38942]	0
BC28_810771_taxon_report	3511	2	3511	Quercus		eukaryota	FALSE	0.710396	205	1			96.629	89	10^-44.0837									[103481]	0
BC34_810777_taxon_report	3511	2	3511	Quercus		eukaryota	FALSE	0.748993	202	1			90.244	82	10^-32.4541									[103484]	0
BC35_810778_taxon_report	3511	2	3511	Quercus		eukaryota	FALSE	1.5191	249	1			100	125	10^-72.7559									[38942]	0
BC38_810781_taxon_report	3511	2	3511	Quercus		eukaryota	FALSE	1.32727	627	3			96.6703	89.6667	10^-44.5379									[38942]	0
BC42_810785_taxon_report	3511	2	3511	Quercus		eukaryota	FALSE	3.05727	452	2			98.7655	99.5	10^-53.9925									[103481, 38942]	0
BC51_810794_taxon_report	3511	2	3511	Quercus		eukaryota	FALSE	5.32333	566	3			98.6017	63.3333	10^-29.3719									[103484, 38942]	0
BC53_810796_taxon_report	3511	2	3511	Quercus		eukaryota	FALSE	2.16695	421	2			98.3335	85	10^-43.4182									[103481]	0
BC56_810799_taxon_report	3511	2	3511	Quercus		eukaryota	FALSE	5.4018	654	3			94.4283	89.3333	10^-41.5666									[103484]	0
BC59_810802_taxon_report	3511	2	3511	Quercus		eukaryota	FALSE	1.50366	210	1			95.556	90	10^-43.3926									[97700]	0
BC60_810803_taxon_report	3511	2	3511	Quercus		eukaryota	FALSE	4.96216	300	1			95.506	89	10^-42.7113									[97700]	0
BC10_810753_taxon_report	3515	2	3515	Alnus		eukaryota	FALSE	0.699242	216	1			91.111	90	10^-37.9031									[3517]	0
BC11_810754_taxon_report	3515	2	3515	Alnus		eukaryota	FALSE	1.97263	587	3			97.6687	80.3333	10^-39.5552									[3517]	0
BC12_810755_taxon_report	3515	2	3515	Alnus		eukaryota	FALSE	0.911954	194	1			100	76	10^-39.3489									[3517]	0
BC14_810757_taxon_report	3515	2	3515	Alnus		eukaryota	FALSE	0.858958	178	1			100	68	10^-33.9078									[3517]	0
BC15_810758_taxon_report	3515	2	3515	Alnus		eukaryota	FALSE	3.08571	820	4			97.286	85.75	10^-42.5578									[3517]	0
BC26_810769_taxon_report	3515	2	3515	Alnus		eukaryota	FALSE	1.16796	583	3			99.1453	65.3333	10^-31.1849									[3517]	0
BC27_810770_taxon_report	3515	2	3515	Alnus		eukaryota	FALSE	1.87812	703	3			96.6333	69.6667	10^-31.8466									[3517]	0
BC29_810772_taxon_report	3515	2	3515	Alnus		eukaryota	FALSE	1.34285	396	2			95.055	84	10^-38.6208									[3517]	0
BC41_810784_taxon_report	3515	2	3515	Alnus		eukaryota	FALSE	2.69766	397	2			99.375	77	10^-39.3436									[3517]	0
BC45_810788_taxon_report	3515	2	3515	Alnus		eukaryota	FALSE	4.28377	381	2			100	77.5	10^-40.3702									[3517]	0
BC46_810789_taxon_report	3515	2	3515	Alnus		eukaryota	FALSE	1.49407	195	1			100	74	10^-37.9881									[3517]	0
BC56_810799_taxon_report	3515	2	3515	Alnus		eukaryota	FALSE	1.61063	195	1			96.104	77	10^-35.9123									[3517]	0
BC57_810800_taxon_report	3515	2	3515	Alnus		eukaryota	FALSE	8.2517	815	4			98.4575	77	10^-38.315									[3517]	0
BC59_810802_taxon_report	3515	2	3515	Alnus		eukaryota	FALSE	2.93572	410	2			98.684	76.5	10^-38.3168									[3517]	0
BC42_810785_taxon_report	3554	2	3554	Beta		eukaryota	FALSE	1.60304	237	1			88.35	103	10^-41.2755									[161934]	0
BC50_810793_taxon_report	3554	2	3554	Beta		eukaryota	FALSE	3.49407	467	2			93.83	74	10^-30.4602									[161934]	0
BC57_810800_taxon_report	3554	2	3554	Beta		eukaryota	FALSE	2.50082	247	1			88.571	105	10^-42.6395									[161934]	0
BC15_810758_taxon_report	3558	2	3558	Chenopodium		eukaryota	FALSE	0.891845	237	1			87.156	109	10^-42.6232									[3559]	0
BC26_810769_taxon_report	3558	2	3558	Chenopodium		eukaryota	FALSE	0.454764	227	1			87.255	102	10^-39.2211									[3559]	0
BC39_810782_taxon_report	3558	2	3558	Chenopodium		eukaryota	FALSE	3.39423	177	1			94.521	73	10^-31.8184									[3559]	0
BC14_810757_taxon_report	3561	2	3561	Spinacia		eukaryota	FALSE	1.15815	240	1			97.561	82	10^-40.6883									[3562]	0
BC22_810765_taxon_report	3561	2	3561	Spinacia		eukaryota	FALSE	1.301	211	1			94.048	84	10^-37.9331									[3562]	0
BC29_810772_taxon_report	3561	2	3561	Spinacia		eukaryota	FALSE	0.674818	199	1			97.468	79	10^-38.6459									[3562]	0
BC38_810781_taxon_report	3561	2	3561	Spinacia		eukaryota	FALSE	0.421255	199	1			94.595	74	10^-32.4987									[3562]	0
BC53_810796_taxon_report	3561	2	3561	Spinacia		eukaryota	FALSE	2.12577	413	2			94.9875	89.5	10^-42.3663									[3562]	0
BC01_810746_taxon_report	3603	2	3603	Vitis		eukaryota	FALSE	4.19956	214	1			98.851	87	10^-45.4659									[2021218]	0
BC12_810755_taxon_report	3603	2	3603	Vitis		eukaryota	FALSE	1.00127	213	1			96.154	52	10^-20.3006									[29760]	0
BC47_810790_taxon_report	3603	2	3603	Vitis		eukaryota	FALSE	1.03536	212	1			100	43	10^-16.9522									[884147]	0
BC51_810794_taxon_report	3603	2	3603	Vitis		eukaryota	FALSE	4.02541	428	1			94	100	10^-47.464									[884147]	0
BC54_810797_taxon_report	3603	2	3603	Vitis		eukaryota	FALSE	1.51322	203	1			100	83	10^-44.114									[884147]	0
BC58_810801_taxon_report	3603	2	3603	Vitis		eukaryota	FALSE	1.33929	164	1			91.176	68	10^-25.6735									[29760]	0
BC08_810751_taxon_report	3630	2	3630	Abutilon		eukaryota	FALSE	2.44613	157	1			96.512	86	10^-42.04									[3631]	0
BC38_810781_taxon_report	3630	2	3630	Abutilon		eukaryota	FALSE	0.810756	383	2			100	75.5	10^-39.0088									[3631]	0
BC01_810746_taxon_report	3633	2	3633	Gossypium		eukaryota	FALSE	8.2225	419	2			98.8765	87	10^-45.466									[29730, 3635]	0
BC05_810750_taxon_report	3633	2	3633	Gossypium		eukaryota	FALSE	9.67274	524	2			95.9275	90	10^-43.3965									[34284, 3635]	0
BC09_810752_taxon_report	3633	2	3633	Gossypium		eukaryota	FALSE	2.07857	925	4			93.2613	108.75	10^-51.718									[34284, 3635]	0
BC10_810753_taxon_report	3633	2	3633	Gossypium		eukaryota	FALSE	2.67395	826	4			94.0253	88.25	10^-40.4855									[47622, 34284]	0
BC11_810754_taxon_report	3633	2	3633	Gossypium		eukaryota	FALSE	1.4047	418	2			97.58	84.5	10^-42.3911									[34274, 3635]	0
BC12_810755_taxon_report	3633	2	3633	Gossypium		eukaryota	FALSE	0.902553	192	1			94.521	73	10^-31.8184									[34274]	0
BC14_810757_taxon_report	3633	2	3633	Gossypium		eukaryota	FALSE	2.9967	621	3			92.3663	95.3333	10^-41.9996									[34284, 29730, 3635]	0
BC15_810758_taxon_report	3633	2	3633	Gossypium		eukaryota	FALSE	2.31804	616	3			94.723	89	10^-41.3422									[29730]	0
BC23_810766_taxon_report	3633	2	3633	Gossypium		eukaryota	FALSE	0.540965	219	1			89.583	96	10^-39.2475									[3635]	0
BC24_810767_taxon_report	3633	2	3633	Gossypium		eukaryota	FALSE	4.4331	1066	5			95.7652	80.8	10^-37.9524									[29730, 3635]	0
BC26_810769_taxon_report	3633	2	3633	Gossypium		eukaryota	FALSE	1.34426	671	3			96.449	77.6667	10^-36.829									[29730, 3635]	0
BC28_810771_taxon_report	3633	2	3633	Gossypium		eukaryota	FALSE	0.779703	225	1			89.474	114	10^-48.7794									[29730]	0
BC33_810776_taxon_report	3633	2	3633	Gossypium		eukaryota	FALSE	1.28955	410	2			97.5815	83	10^-41.37									[34284, 3635]	0
BC35_810778_taxon_report	3633	2	3633	Gossypium		eukaryota	FALSE	3.70319	607	3			94.373	89.3333	10^-40.658									[34284, 29730]	0
BC38_810781_taxon_report	3633	2	3633	Gossypium		eukaryota	FALSE	1.38866	656	3			93.9433	89.3333	10^-40.653									[34284, 29730, 3635]	0
BC41_810784_taxon_report	3633	2	3633	Gossypium		eukaryota	FALSE	1.30466	192	1			94.203	69	10^-29.0981									[34284]	0
BC42_810785_taxon_report	3633	2	3633	Gossypium		eukaryota	FALSE	1.39336	206	1			100	49	10^-21.0126									[3635]	0
BC43_810786_taxon_report	3633	2	3633	Gossypium		eukaryota	FALSE	4.12645	594	3			93.374	86	10^-38.3813									[29730, 3635]	0
BC44_810787_taxon_report	3633	2	3633	Gossypium		eukaryota	FALSE	2.89303	424	2			94.2105	86.5	10^-38.9517									[29729, 3635]	0
BC46_810789_taxon_report	3633	2	3633	Gossypium		eukaryota	FALSE	1.49407	195	1			96.512	86	10^-42.04									[29730]	0
BC47_810790_taxon_report	3633	2	3633	Gossypium		eukaryota	FALSE	1.61652	331	1			95	60	10^-24.3555									[47622]	0
BC49_810792_taxon_report	3633	2	3633	Gossypium		eukaryota	FALSE	5.04595	403	2			96.4125	83	10^-39.997									[34284, 29729]	0
BC50_810793_taxon_report	3633	2	3633	Gossypium		eukaryota	FALSE	4.48168	599	3			96.498	76.3333	10^-35.4656									[34284, 29730, 3635]	0
BC51_810794_taxon_report	3633	2	3633	Gossypium		eukaryota	FALSE	3.89374	414	2			93.922	82	10^-36.5786									[34274, 3635]	0
BC52_810795_taxon_report	3633	2	3633	Gossypium		eukaryota	FALSE	1.97981	195	1			100	75	10^-38.6685									[29729]	0
BC54_810797_taxon_report	3633	2	3633	Gossypium		eukaryota	FALSE	3.40661	457	2			93.683	89	10^-39.3065									[34284, 29729]	0
BC56_810799_taxon_report	3633	2	3633	Gossypium		eukaryota	FALSE	1.67671	203	1			96.104	77	10^-35.9123									[3635]	0
BC58_810801_taxon_report	3633	2	3633	Gossypium		eukaryota	FALSE	3.78921	464	2			93.1035	87	10^-38.604									[34274, 3635]	0
BC60_810803_taxon_report	3633	2	3633	Gossypium		eukaryota	FALSE	6.78162	410	2			97.5395	84	10^-42.051									[47622, 29730]	0
BC48_810791_taxon_report	3640	2	3640	Theobroma		eukaryota	FALSE	1.96069	243	1			100	45	10^-18.3048									[3641]	0
BC10_810753_taxon_report	3655	2	3655	Cucumis		eukaryota	FALSE	0.809308	250	1			96.296	81	10^-38.6351									[3656]	0
BC15_810758_taxon_report	3655	2	3655	Cucumis		eukaryota	FALSE	0.748848	199	1			96.154	78	10^-36.5929									[3656]	0
BC38_810781_taxon_report	3655	2	3655	Cucumis		eukaryota	FALSE	0.391619	185	1			96.386	83	10^-39.9969									[3656]	0
BC53_810796_taxon_report	3655	2	3655	Cucumis		eukaryota	FALSE	1.11178	216	1			89.474	57	10^-18.2021									[3656]	0
BC09_810752_taxon_report	3660	2	3660	Cucurbita	marrows	eukaryota	FALSE	0.44942	200	1			89.333	75	10^-27.6895									[3661]	0
BC14_810757_taxon_report	3660	2	3660	Cucurbita	marrows	eukaryota	FALSE	0.95547	198	1			98.701	77	10^-38.6571									[3661]	0
BC26_810769_taxon_report	3660	2	3660	Cucurbita	marrows	eukaryota	FALSE	0.84542	422	2			92.071	88.5	10^-38.2535									[3661]	0
BC44_810787_taxon_report	3660	2	3660	Cucurbita	marrows	eukaryota	FALSE	1.30323	191	1			96.471	85	10^-41.3589									[3661]	0
BC48_810791_taxon_report	3660	2	3660	Cucurbita	marrows	eukaryota	FALSE	1.65408	205	1			100	78	10^-40.71									[3661]	0
BC50_810793_taxon_report	3660	2	3660	Cucurbita	marrows	eukaryota	FALSE	1.60862	215	1			93.814	97	10^-45.4186									[3661]	0
BC54_810797_taxon_report	3660	2	3660	Cucurbita	marrows	eukaryota	FALSE	2.77299	372	2			91.773	97	10^-42.6739									[3661]	0
BC56_810799_taxon_report	3660	2	3660	Cucurbita	marrows	eukaryota	FALSE	1.77582	215	1			91.25	80	10^-32.4648									[3661]	0
BC58_810801_taxon_report	3660	2	3660	Cucurbita	marrows	eukaryota	FALSE	1.66594	204	1			96.471	85	10^-41.3589									[3661]	0
BC59_810802_taxon_report	3660	2	3660	Cucurbita	marrows	eukaryota	FALSE	1.41058	197	1			97.753	89	10^-45.456									[3661]	0
BC09_810752_taxon_report	3689	2	3689	Populus	poplars	eukaryota	FALSE	0.440432	196	1			100	75	10^-38.6685									[3691]	0
BC10_810753_taxon_report	3689	2	3689	Populus	poplars	eukaryota	FALSE	2.38584	737	4			99.3903	70.75	10^-35.0944									[3691]	0
BC11_810754_taxon_report	3689	2	3689	Populus	poplars	eukaryota	FALSE	3.37732	1005	5			100	78.4	10^-40.9825									[3694, 3691]	0
BC12_810755_taxon_report	3689	2	3689	Populus	poplars	eukaryota	FALSE	0.954261	203	1			100	81	10^-42.7522									[3691]	0
BC14_810757_taxon_report	3689	2	3689	Populus	poplars	eukaryota	FALSE	0.969947	201	1			94.805	77	10^-34.54									[3691]	0
BC15_810758_taxon_report	3689	2	3689	Populus	poplars	eukaryota	FALSE	1.32836	353	2			100	67	10^-33.2304									[3691]	0
BC24_810767_taxon_report	3689	2	3689	Populus	poplars	eukaryota	FALSE	1.62602	391	2			100	68.5	10^-34.2478									[3691]	0
BC26_810769_taxon_report	3689	2	3689	Populus	poplars	eukaryota	FALSE	2.80671	1401	7			99.2946	75.4286	10^-38.1766									[3691]	0
BC27_810770_taxon_report	3689	2	3689	Populus	poplars	eukaryota	FALSE	1.02856	385	2			100	69.5	10^-34.9295									[3691]	0
BC28_810771_taxon_report	3689	2	3689	Populus	poplars	eukaryota	FALSE	1.69109	488	2			95.815	122.5	10^-64.8856									[3691]	0
BC29_810772_taxon_report	3689	2	3689	Populus	poplars	eukaryota	FALSE	0.803677	237	1			100	74	10^-37.9881									[3691]	0
BC33_810776_taxon_report	3689	2	3689	Populus	poplars	eukaryota	FALSE	2.46902	785	4			99.6377	74.25	10^-37.8156									[3691]	0
BC35_810778_taxon_report	3689	2	3689	Populus	poplars	eukaryota	FALSE	2.47083	405	2			100	79	10^-41.3942									[3691]	0
BC36_810779_taxon_report	3689	2	3689	Populus	poplars	eukaryota	FALSE	3.68163	395	2			100	75.5	10^-39.0089									[3691]	0
BC37_810780_taxon_report	3689	2	3689	Populus	poplars	eukaryota	FALSE	4.20528	761	4			99.6575	72.25	10^-36.4547									[3691]	0
BC38_810781_taxon_report	3689	2	3689	Populus	poplars	eukaryota	FALSE	0.378917	179	1			100	62	10^-29.8308									[3691]	0
BC43_810786_taxon_report	3689	2	3689	Populus	poplars	eukaryota	FALSE	2.68844	387	2			100	71	10^-35.9486									[3691]	0
BC44_810787_taxon_report	3689	2	3689	Populus	poplars	eukaryota	FALSE	1.43287	210	1			94.624	93	10^-44.0646									[3691]	0
BC47_810790_taxon_report	3689	2	3689	Populus	poplars	eukaryota	FALSE	1.9828	406	2			99.359	76	10^-38.6629									[3691]	0
BC48_810791_taxon_report	3689	2	3689	Populus	poplars	eukaryota	FALSE	3.46953	430	2			96.842	86	10^-42.0424									[3691]	0
BC49_810792_taxon_report	3689	2	3689	Populus	poplars	eukaryota	FALSE	7.44998	595	3			99.5023	71.6667	10^-35.9442									[3691]	0
BC51_810794_taxon_report	3689	2	3689	Populus	poplars	eukaryota	FALSE	5.43619	578	3			100	74.6667	10^-38.4424									[3691]	0
BC55_810798_taxon_report	3689	2	3689	Populus	poplars	eukaryota	FALSE	8.61872	1423	7			98.9881	74.4286	10^-37.2999									[3691]	0
BC56_810799_taxon_report	3689	2	3689	Populus	poplars	eukaryota	FALSE	1.57759	191	1			100	69	10^-34.5876									[3691]	0
BC57_810800_taxon_report	3689	2	3689	Populus	poplars	eukaryota	FALSE	9.68942	957	5			98.9874	72.8	10^-36.0745									[3691]	0
BC58_810801_taxon_report	3689	2	3689	Populus	poplars	eukaryota	FALSE	11.9474	1463	7			98.1154	77.7143	10^-38.3609									[3691]	0
BC59_810802_taxon_report	3689	2	3689	Populus	poplars	eukaryota	FALSE	3.8236	534	3			98.0393	71.6667	10^-34.5729									[3691]	0
BC01_810746_taxon_report	3701	2	3701	Arabidopsis		eukaryota	FALSE	3.61084	184	1			97.059	68	10^-31.163									[3702]	0
BC04_810749_taxon_report	3701	2	3701	Arabidopsis		eukaryota	FALSE	7.45682	259	1			86.905	84	10^-29.6989									[3702]	0
BC05_810750_taxon_report	3701	2	3701	Arabidopsis		eukaryota	FALSE	45.2995	2454	12			97.482	74.6667	10^-35.5853									[3702]	0
BC07_810805_taxon_report	3701	2	3701	Arabidopsis		eukaryota	FALSE	10.7698	407	2			97.2605	70	10^-32.5232									[3702]	0
BC08_810751_taxon_report	3701	2	3701	Arabidopsis		eukaryota	FALSE	3.08493	198	1			100	73	10^-37.3079									[38785]	0
BC09_810752_taxon_report	3701	2	3701	Arabidopsis		eukaryota	FALSE	4.3414	1932	10			97.8499	75.6	10^-36.6107									[3702]	0
BC10_810753_taxon_report	3701	2	3701	Arabidopsis		eukaryota	FALSE	5.77522	1784	9			94.986	85.3333	10^-38.8462									[3702]	0
BC11_810754_taxon_report	3701	2	3701	Arabidopsis		eukaryota	FALSE	6.70088	1994	10			98.6606	75.2	10^-37.433									[3702]	0
BC12_810755_taxon_report	3701	2	3701	Arabidopsis		eukaryota	FALSE	4.81832	1025	5			95.9208	82.8	10^-38.7711									[3702]	0
BC14_810757_taxon_report	3701	2	3701	Arabidopsis		eukaryota	FALSE	7.75957	1608	8			94.8309	81.625	10^-36.6696									[59689, 3702]	0
BC15_810758_taxon_report	3701	2	3701	Arabidopsis		eukaryota	FALSE	4.50814	1198	6			97.767	78.8333	10^-38.7622									[3702]	0
BC22_810765_taxon_report	3701	2	3701	Arabidopsis		eukaryota	FALSE	2.57734	418	2			96.017	86.5	10^-41.6947									[3702]	0
BC23_810766_taxon_report	3701	2	3701	Arabidopsis		eukaryota	FALSE	0.545905	221	1			100	72	10^-36.6277									[3702]	0
BC24_810767_taxon_report	3701	2	3701	Arabidopsis		eukaryota	FALSE	3.55563	855	4			96.9212	73.25	10^-34.0527									[3702]	0
BC26_810769_taxon_report	3701	2	3701	Arabidopsis		eukaryota	FALSE	4.17301	2083	9			96.2196	85.6667	10^-37.8893									[3702]	0
BC27_810770_taxon_report	3701	2	3701	Arabidopsis		eukaryota	FALSE	1.06329	398	2			92.438	73.5	10^-30.1053									[3702]	0
BC28_810771_taxon_report	3701	2	3701	Arabidopsis		eukaryota	FALSE	1.89901	548	3			96.9623	77	10^-36.8296									[3702]	0
BC29_810772_taxon_report	3701	2	3701	Arabidopsis		eukaryota	FALSE	0.705337	208	1			93.407	91	10^-41.3293									[3702]	0
BC31_810774_taxon_report	3701	2	3701	Arabidopsis		eukaryota	FALSE	4.9921	833	4			99.2538	75.75	10^-38.4938									[3702]	0
BC32_810775_taxon_report	3701	2	3701	Arabidopsis		eukaryota	FALSE	3.71232	427	2			94.565	85	10^-38.6156									[3702]	0
BC34_810777_taxon_report	3701	2	3701	Arabidopsis		eukaryota	FALSE	0.678543	183	1			100	54	10^-24.4013									[3702]	0
BC36_810779_taxon_report	3701	2	3701	Arabidopsis		eukaryota	FALSE	3.55114	381	2			100	69	10^-34.5876									[3702]	0
BC37_810780_taxon_report	3701	2	3701	Arabidopsis		eukaryota	FALSE	3.2106	581	3			98.7653	72.3333	10^-35.4847									[3702]	0
BC38_810781_taxon_report	3701	2	3701	Arabidopsis		eukaryota	FALSE	3.3531	1584	8			97.1039	76.375	10^-36.3504									[3702]	0
BC39_810782_taxon_report	3701	2	3701	Arabidopsis		eukaryota	FALSE	4.23799	221	1			89	100	10^-40.6021									[3702]	0
BC41_810784_taxon_report	3701	2	3701	Arabidopsis		eukaryota	FALSE	4.3013	633	3			92.1687	91	10^-39.0452									[3702]	0
BC42_810785_taxon_report	3701	2	3701	Arabidopsis		eukaryota	FALSE	11.5054	1701	9			98.3658	66.5556	10^-31.2519									[3702]	0
BC43_810786_taxon_report	3701	2	3701	Arabidopsis		eukaryota	FALSE	10.198	1468	7			98.3906	76.7143	10^-37.8796									[3702]	0
BC44_810787_taxon_report	3701	2	3701	Arabidopsis		eukaryota	FALSE	3.71864	545	2			97.436	110.5	10^-60.1347									[3702]	0
BC45_810788_taxon_report	3701	2	3701	Arabidopsis		eukaryota	FALSE	2.41735	215	1			96.61	59	10^-25.049									[3702]	0
BC46_810789_taxon_report	3701	2	3701	Arabidopsis		eukaryota	FALSE	4.36729	570	3			94.594	71.6667	10^-30.46									[3702]	0
BC47_810790_taxon_report	3701	2	3701	Arabidopsis		eukaryota	FALSE	4.61515	945	5			99.7058	68.8	10^-34.1794									[3702]	0
BC48_810791_taxon_report	3701	2	3701	Arabidopsis		eukaryota	FALSE	15.6371	1938	10			97.2235	75.4	10^-35.7881									[3702]	0
BC49_810792_taxon_report	3701	2	3701	Arabidopsis		eukaryota	FALSE	17.0285	1360	6			97.5518	104.167	10^-54.9601									[3702]	0
BC50_810793_taxon_report	3701	2	3701	Arabidopsis		eukaryota	FALSE	14.1558	1892	10			97.824	68.3	10^-31.9232									[3702]	0
BC51_810794_taxon_report	3701	2	3701	Arabidopsis		eukaryota	FALSE	12.6217	1342	7			98.0489	64.5714	10^-29.8173									[3702]	0
BC52_810795_taxon_report	3701	2	3701	Arabidopsis		eukaryota	FALSE	25.8695	2548	13			98.3379	66.0769	10^-30.8133									[3702]	0
BC53_810796_taxon_report	3701	2	3701	Arabidopsis		eukaryota	FALSE	10.7318	2085	10			97.5416	78.3	10^-37.8985									[3702]	0
BC54_810797_taxon_report	3701	2	3701	Arabidopsis		eukaryota	FALSE	21.7591	2919	15			98.3757	74.4	10^-36.1651									[3702]	0
BC55_810798_taxon_report	3701	2	3701	Arabidopsis		eukaryota	FALSE	8.53998	1410	7			96.493	82.2857	10^-39.5131									[3702]	0
BC56_810799_taxon_report	3701	2	3701	Arabidopsis		eukaryota	FALSE	23.0609	2792	14			97.1186	78.0714	10^-37.2345									[3702]	0
BC57_810800_taxon_report	3701	2	3701	Arabidopsis		eukaryota	FALSE	14.6708	1449	7			98.1779	77	10^-37.6861									[3702]	0
BC58_810801_taxon_report	3701	2	3701	Arabidopsis		eukaryota	FALSE	11.6534	1427	7			98.5377	66.7143	10^-31.4738									[3702]	0
BC59_810802_taxon_report	3701	2	3701	Arabidopsis		eukaryota	FALSE	16.3255	2280	11			98.5432	78.6364	10^-39.3999									[3702]	0
BC60_810803_taxon_report	3701	2	3701	Arabidopsis		eukaryota	FALSE	9.8747	597	3			100	75.3333	10^-38.8967									[3702]	0
BC01_810746_taxon_report	3705	2	3705	Brassica		eukaryota	FALSE	4.27806	218	1			88.372	86	10^-32.4334									[3711]	0
BC02_810747_taxon_report	3705	2	3705	Brassica		eukaryota	FALSE	6.90163	625	3			95.909	87.3333	10^-41.5792									[3708]	0
BC04_810749_taxon_report	3705	2	3705	Brassica		eukaryota	FALSE	5.72937	199	1			93.671	79	10^-34.5288									[3708]	0
BC05_810750_taxon_report	3705	2	3705	Brassica		eukaryota	FALSE	3.71035	201	1			90.411	73	10^-27.7013									[3708]	0
BC06_810804_taxon_report	3705	2	3705	Brassica		eukaryota	FALSE	18.8572	213	1			100	80	10^-42.0714									[3708]	0
BC08_810751_taxon_report	3705	2	3705	Brassica		eukaryota	FALSE	9.00551	578	3			95.1177	81.6667	10^-37.7177									[3708]	0
BC09_810752_taxon_report	3705	2	3705	Brassica		eukaryota	FALSE	3.38413	1506	7			94.5916	85.4286	10^-39.5024									[3712, 3711, 3708]	0
BC10_810753_taxon_report	3705	2	3705	Brassica		eukaryota	FALSE	6.1734	1907	9			95.2744	74.4444	10^-32.8076									[3711, 3708]	0
BC11_810754_taxon_report	3705	2	3705	Brassica		eukaryota	FALSE	9.99419	2974	14			93.9935	89.3571	10^-40.4106									[3712, 3711, 3708]	0
BC12_810755_taxon_report	3705	2	3705	Brassica		eukaryota	FALSE	10.9152	2322	11			96.3834	91.4545	10^-45.5401									[3712, 3711, 3708]	0
BC13_810756_taxon_report	3705	2	3705	Brassica		eukaryota	FALSE	31.4199	606	3			97.5787	82.6667	10^-41.1424									[3711, 3708]	0
BC14_810757_taxon_report	3705	2	3705	Brassica		eukaryota	FALSE	3.06908	636	3			94.0717	91	10^-41.7893									[3712, 3711, 3708]	0
BC15_810758_taxon_report	3705	2	3705	Brassica		eukaryota	FALSE	6.21281	1651	8			94.8419	77.125	10^-33.6082									[3711, 3708]	0
BC22_810765_taxon_report	3705	2	3705	Brassica		eukaryota	FALSE	3.38507	549	3			93.6397	84	10^-37.0223									[3711]	0
BC23_810766_taxon_report	3705	2	3705	Brassica		eukaryota	FALSE	2.57391	1042	5			95.717	84.2	10^-39.7169									[3711, 3708]	0
BC24_810767_taxon_report	3705	2	3705	Brassica		eukaryota	FALSE	5.82624	1401	7			98.4881	73.4286	10^-35.8436									[3711, 3708]	0
BC26_810769_taxon_report	3705	2	3705	Brassica		eukaryota	FALSE	3.37367	1684	8			96.7784	78.25	10^-37.1144									[3712, 3711, 3708]	0
BC27_810770_taxon_report	3705	2	3705	Brassica		eukaryota	FALSE	0.793461	297	2			94.9725	61	10^-25.0393									[3711, 3708]	0
BC28_810771_taxon_report	3705	2	3705	Brassica		eukaryota	FALSE	0.613366	177	1			100	56	10^-25.7579									[3708]	0
BC29_810772_taxon_report	3705	2	3705	Brassica		eukaryota	FALSE	4.81189	1419	7			95.3056	78.8571	10^-36.0034									[3711, 3708]	0
BC31_810774_taxon_report	3705	2	3705	Brassica		eukaryota	FALSE	3.60174	601	3			96.4707	77.6667	10^-36.3683									[3712, 3711, 3708]	0
BC32_810775_taxon_report	3705	2	3705	Brassica		eukaryota	FALSE	1.93875	223	1			96.774	93	10^-46.8093									[3712]	0
BC33_810776_taxon_report	3705	2	3705	Brassica		eukaryota	FALSE	0.572435	182	1			98.649	74	10^-36.6158									[3711]	0
BC34_810777_taxon_report	3705	2	3705	Brassica		eukaryota	FALSE	0.800904	216	1			95.833	72	10^-32.5106									[3711]	0
BC35_810778_taxon_report	3705	2	3705	Brassica		eukaryota	FALSE	3.92892	644	3			98.097	73	10^-35.4794									[3712, 3711, 3708]	0
BC36_810779_taxon_report	3705	2	3705	Brassica		eukaryota	FALSE	5.66691	608	3			94.419	78.3333	10^-34.9957									[3711]	0
BC37_810780_taxon_report	3705	2	3705	Brassica		eukaryota	FALSE	5.49837	995	5			98.4104	79.4	10^-39.7449									[3711, 3708]	0
BC38_810781_taxon_report	3705	2	3705	Brassica		eukaryota	FALSE	7.82814	3698	18			97.2401	80.1667	10^-38.9862									[3712, 3711, 3708]	0
BC39_810782_taxon_report	3705	2	3705	Brassica		eukaryota	FALSE	8.09246	422	2			97.2745	91	10^-46.1332									[3711, 3708]	0
BC41_810784_taxon_report	3705	2	3705	Brassica		eukaryota	FALSE	9.66264	1422	7			97.7583	76.1429	10^-36.7084									[3711, 3708]	0
BC42_810785_taxon_report	3705	2	3705	Brassica		eukaryota	FALSE	7.92727	1172	6			98.3893	75.5	10^-37.4104									[3712, 3708]	0
BC43_810786_taxon_report	3705	2	3705	Brassica		eukaryota	FALSE	4.16813	600	3			94.2463	82.6667	10^-37.4827									[3711, 3708]	0
BC44_810787_taxon_report	3705	2	3705	Brassica		eukaryota	FALSE	14.4379	2116	8			94.2604	78.625	10^-34.628									[3711, 3708]	0
BC45_810788_taxon_report	3705	2	3705	Brassica		eukaryota	FALSE	14.2005	1263	6			94.0843	81.1667	10^-36.2348									[3712, 3711, 3708]	0
BC46_810789_taxon_report	3705	2	3705	Brassica		eukaryota	FALSE	3.11074	406	2			96.739	86.5	10^-42.3814									[3708]	0
BC47_810790_taxon_report	3705	2	3705	Brassica		eukaryota	FALSE	9.18634	1881	9			95.8699	74.4444	10^-33.7263									[3712, 3711, 3708]	0
BC48_810791_taxon_report	3705	2	3705	Brassica		eukaryota	FALSE	11.5221	1428	7			96.1116	77.1429	10^-36.0169									[3711, 3708]	0
BC49_810792_taxon_report	3705	2	3705	Brassica		eukaryota	FALSE	33.0303	2638	13			98.7794	79.8462	10^-40.5954									[3711, 3708]	0
BC50_810793_taxon_report	3705	2	3705	Brassica		eukaryota	FALSE	9.07559	1213	6			98.1028	75.8333	10^-37.1807									[3711, 3708]	0
BC51_810794_taxon_report	3705	2	3705	Brassica		eukaryota	FALSE	15.4809	1646	8			97.076	70.75	10^-32.5283									[3711, 3708]	0
BC52_810795_taxon_report	3705	2	3705	Brassica		eukaryota	FALSE	33.6669	3316	15			94.9446	74.9333	10^-32.868									[3712, 3711, 3708]	0
BC53_810796_taxon_report	3705	2	3705	Brassica		eukaryota	FALSE	13.0068	2527	12			95.8249	75.25	10^-33.5906									[3711, 3708]	0
BC54_810797_taxon_report	3705	2	3705	Brassica		eukaryota	FALSE	11.0696	1485	7			96.0723	79.7143	10^-37.376									[3711, 3708]	0
BC55_810798_taxon_report	3705	2	3705	Brassica		eukaryota	FALSE	9.86641	1629	8			98.0765	73.25	10^-35.4274									[3712, 3711, 3708]	0
BC56_810799_taxon_report	3705	2	3705	Brassica		eukaryota	FALSE	15.3216	1855	9			94.8689	83	10^-37.5657									[3711, 3708]	0
BC57_810800_taxon_report	3705	2	3705	Brassica		eukaryota	FALSE	28.9164	2856	14			98.2088	72.9286	10^-35.4053									[3712, 3711, 3708]	0
BC58_810801_taxon_report	3705	2	3705	Brassica		eukaryota	FALSE	13.3194	1631	8			95.9743	80.375	10^-37.5277									[3712, 3711, 3708]	0
BC59_810802_taxon_report	3705	2	3705	Brassica		eukaryota	FALSE	18.8889	2638	13			97.275	74.6154	10^-35.3508									[3711, 3708]	0
BC60_810803_taxon_report	3705	2	3705	Brassica		eukaryota	FALSE	6.2027	375	2			97.576	60.5	10^-26.7554									[3711]	0
BC02_810747_taxon_report	3725	2	3725	Raphanus		eukaryota	FALSE	2.08705	189	1			100	59	10^-27.7937									[3726]	0
BC26_810769_taxon_report	3725	2	3725	Raphanus		eukaryota	FALSE	0.386649	193	1			100	48	10^-20.3353									[3726]	0
BC32_810775_taxon_report	3725	2	3725	Raphanus		eukaryota	FALSE	1.68663	194	1			100	55	10^-25.0795									[3726]	0
BC34_810777_taxon_report	3725	2	3725	Raphanus		eukaryota	FALSE	1.50911	407	2			98.63	77	10^-38.6577									[3726]	0
BC41_810784_taxon_report	3725	2	3725	Raphanus		eukaryota	FALSE	1.16196	171	1			94.737	95	10^-45.4277									[3726]	0
BC50_810793_taxon_report	3725	2	3725	Raphanus		eukaryota	FALSE	2.94788	394	1			98.387	62	10^-28.4584									[3726]	0
BC56_810799_taxon_report	3725	2	3725	Raphanus		eukaryota	FALSE	1.7593	213	1			98.824	85	10^-44.1036									[3726]	0
BC09_810752_taxon_report	3749	2	3749	Malus		eukaryota	FALSE	1.76847	787	3			90.8797	115.667	10^-51.2966									[3750]	0
BC11_810754_taxon_report	3749	2	3749	Malus		eukaryota	FALSE	0.722512	215	1			94	100	10^-47.464									[3750]	0
BC12_810755_taxon_report	3749	2	3749	Malus		eukaryota	FALSE	1.48545	316	1			97.8838	189	10^-47.8318									[3750]	0
BC14_810757_taxon_report	3749	2	3749	Malus		eukaryota	FALSE	2.19565	455	2			94.725	111.5	10^-55.3091									[3750]	0
BC23_810766_taxon_report	3749	2	3749	Malus		eukaryota	FALSE	0.538495	218	1			94.898	98	10^-47.4727									[3750]	0
BC26_810769_taxon_report	3749	2	3749	Malus		eukaryota	FALSE	8.49827	4242	18			96.1308	97.4444	10^-48.6976									[3750]	0
BC28_810771_taxon_report	3749	2	3749	Malus		eukaryota	FALSE	5.0698	1463	6			93.7173	90.8333	10^-40.5487									[3750]	0
BC29_810772_taxon_report	3749	2	3749	Malus		eukaryota	FALSE	0.664644	196	1			95	100	10^-48.8363									[3750]	0
BC32_810775_taxon_report	3749	2	3749	Malus		eukaryota	FALSE	2.59949	299	1			94.083	169	10^-89.0934									[3750]	0
BC39_810782_taxon_report	3749	2	3749	Malus		eukaryota	FALSE	9.14716	477	2			92.3375	116	10^-54.2646									[3750]	0
BC43_810786_taxon_report	3749	2	3749	Malus		eukaryota	FALSE	4.8003	691	3			96.1469	106	10^-35.0911									[3750]	0
BC44_810787_taxon_report	3749	2	3749	Malus		eukaryota	FALSE	7.10976	1042	4			93.4005	94	10^-41.0031									[3750]	0
BC45_810788_taxon_report	3749	2	3749	Malus		eukaryota	FALSE	4.50865	401	2			97.9165	72	10^-34.5691									[3750]	0
BC46_810789_taxon_report	3749	2	3749	Malus		eukaryota	FALSE	1.54771	202	1			96.522	115	10^-60.4408									[3750]	0
BC47_810790_taxon_report	3749	2	3749	Malus		eukaryota	FALSE	2.52978	518	2			88.0865	122	10^-51.4968									[3750]	0
BC48_810791_taxon_report	3749	2	3749	Malus		eukaryota	FALSE	9.88413	1225	5			90.5812	113.6	10^-49.8878									[3750]	0
BC49_810792_taxon_report	3749	2	3749	Malus		eukaryota	FALSE	9.84148	786	3			97.7497	110.667	10^-59.3181									[3750]	0
BC50_810793_taxon_report	3749	2	3749	Malus		eukaryota	FALSE	21.6153	2889	13			95.1253	85.3846	10^-39.2082									[3750]	0
BC51_810794_taxon_report	3749	2	3749	Malus		eukaryota	FALSE	6.87518	731	3			87.9363	111	10^-43.9918									[3750]	0
BC52_810795_taxon_report	3749	2	3749	Malus		eukaryota	FALSE	2.70066	266	1			86.577	149	10^-61.7007									[3750]	0
BC53_810796_taxon_report	3749	2	3749	Malus		eukaryota	FALSE	1.05516	205	1			94.017	117	10^-57.6886									[3750]	0
BC54_810797_taxon_report	3749	2	3749	Malus		eukaryota	FALSE	1.69958	228	1			92.523	107	10^-49.4931									[3750]	0
BC56_810799_taxon_report	3749	2	3749	Malus		eukaryota	FALSE	2.18054	264	1			95.775	142	10^-76.1315									[3750]	0
BC57_810800_taxon_report	3749	2	3749	Malus		eukaryota	FALSE	8.44407	834	3			93.5976	139.333	10^-49.1477									[3750]	0
BC53_810796_taxon_report	3754	2	3754	Prunus		eukaryota	FALSE	1.37429	267	1			100	43	10^-16.9522									[3755]	0
BC15_810758_taxon_report	3761	2	3761	Geum		eukaryota	FALSE	0.707455	188	1			96.774	62	10^-27.086									[57919]	0
BC38_810781_taxon_report	3761	2	3761	Geum		eukaryota	FALSE	0.412787	195	1			93.243	74	10^-31.1263									[57919]	0
BC52_810795_taxon_report	3761	2	3761	Geum		eukaryota	FALSE	2.01027	198	1			93.243	74	10^-31.1263									[57919]	0
BC54_810797_taxon_report	3761	2	3761	Geum		eukaryota	FALSE	4.70365	631	2			98.5915	62.5	10^-28.8021									[57919]	0
BC56_810799_taxon_report	3761	2	3761	Geum		eukaryota	FALSE	1.61889	196	1			93.333	75	10^-31.8067									[57919]	0
BC59_810802_taxon_report	3761	2	3761	Geum		eukaryota	FALSE	1.48218	207	1			89.474	95	10^-38.5658									[57919]	0
BC15_810758_taxon_report	3764	2	3764	Rosa		eukaryota	FALSE	2.97282	790	2			97.8935	277.5	10^-169.507									[267260, 74649]	0
BC26_810769_taxon_report	3764	2	3764	Rosa		eukaryota	FALSE	0.436733	218	1			89.691	97	10^-39.9292									[74645]	0
BC28_810771_taxon_report	3764	2	3764	Rosa		eukaryota	FALSE	0.745049	215	1			95.556	90	10^-43.3926									[74645]	0
BC58_810801_taxon_report	3796	2	3796	Parnassia		eukaryota	FALSE	1.53528	188	1			96.774	62	10^-27.086									[2859587]	0
BC53_810796_taxon_report	3815	2	3815	Abrus		eukaryota	FALSE	0.890455	173	1			100	71	10^-35.9476									[3816]	0
BC55_810798_taxon_report	3815	2	3815	Abrus		eukaryota	FALSE	1.38699	229	1			92.553	94	10^-42.0014									[3816]	0
BC02_810747_taxon_report	3817	2	3817	Arachis		eukaryota	FALSE	2.41833	219	1			94.949	99	10^-48.1545									[217475]	0
BC05_810750_taxon_report	3817	2	3817	Arachis		eukaryota	FALSE	8.12215	440	2			96.1905	93	10^-45.4406									[217475, 3818]	0
BC07_810805_taxon_report	3817	2	3817	Arachis		eukaryota	FALSE	5.74214	217	1			98.876	89	10^-46.8284									[217475]	0
BC09_810752_taxon_report	3817	2	3817	Arachis		eukaryota	FALSE	1.4741	656	3			94.671	92.3333	10^-43.612									[217475]	0
BC10_810753_taxon_report	3817	2	3817	Arachis		eukaryota	FALSE	2.04269	631	3			97.328	84	10^-41.5967									[217475]	0
BC11_810754_taxon_report	3817	2	3817	Arachis		eukaryota	FALSE	0.749396	223	1			92.553	94	10^-42.0014									[217475]	0
BC15_810758_taxon_report	3817	2	3817	Arachis		eukaryota	FALSE	0.730033	194	1			100	78	10^-40.71									[3818]	0
BC25_810768_taxon_report	3817	2	3817	Arachis		eukaryota	FALSE	37.4051	225	1			90	110	10^-47.4226									[217475]	0
BC26_810769_taxon_report	3817	2	3817	Arachis		eukaryota	FALSE	1.78099	889	4			95.1947	90.75	10^-43.2185									[217475, 3818]	0
BC27_810770_taxon_report	3817	2	3817	Arachis		eukaryota	FALSE	0.536989	201	1			97.5	80	10^-39.3267									[217475]	0
BC32_810775_taxon_report	3817	2	3817	Arachis		eukaryota	FALSE	1.5823	182	1			98.734	79	10^-40.0183									[3818]	0
BC37_810780_taxon_report	3817	2	3817	Arachis		eukaryota	FALSE	2.11646	383	2			96.356	83	10^-39.9969									[217475]	0
BC38_810781_taxon_report	3817	2	3817	Arachis		eukaryota	FALSE	0.457241	216	1			93.617	94	10^-43.3737									[217475]	0
BC39_810782_taxon_report	3817	2	3817	Arachis		eukaryota	FALSE	4.27635	223	1			94.737	95	10^-45.4277									[217475]	0
BC48_810791_taxon_report	3817	2	3817	Arachis		eukaryota	FALSE	1.5976	198	1			100	77	10^-40.0294									[217475]	0
BC52_810795_taxon_report	3817	2	3817	Arachis		eukaryota	FALSE	4.31496	425	2			95.586	90.5	10^-43.7333									[217475]	0
BC57_810800_taxon_report	3817	2	3817	Arachis		eukaryota	FALSE	1.99458	197	1			100	73	10^-37.3079									[3818]	0
BC58_810801_taxon_report	3817	2	3817	Arachis		eukaryota	FALSE	3.52788	432	2			89.8205	98	10^-39.928									[217475]	0
BC59_810802_taxon_report	3817	2	3817	Arachis		eukaryota	FALSE	1.33897	187	1			93.407	91	10^-41.3293									[217475]	0
BC60_810803_taxon_report	3817	2	3817	Arachis		eukaryota	FALSE	3.32465	201	1			100	79	10^-41.3907									[217475]	0
BC15_810758_taxon_report	3826	2	3826	Cicer		eukaryota	FALSE	0.839162	223	1			92.5	80	10^-33.8372									[3827]	0
BC26_810769_taxon_report	3826	2	3826	Cicer		eukaryota	FALSE	0.528888	264	1			95.105	143	10^-75.4422									[3827]	0
BC52_810795_taxon_report	3826	2	3826	Cicer		eukaryota	FALSE	2.1321	210	1			100	113	10^-64.5655									[3827]	0
BC11_810754_taxon_report	3867	2	3867	Lotus		eukaryota	FALSE	0.672104	200	1			88.095	84	10^-31.0712									[34305]	0
BC28_810771_taxon_report	3867	2	3867	Lotus		eukaryota	FALSE	0.814356	235	1			86.325	117	10^-45.3372									[34305]	0
BC50_810793_taxon_report	3867	2	3867	Lotus		eukaryota	FALSE	1.52632	204	1			96.591	88	10^-43.4024									[34305]	0
BC52_810795_taxon_report	3867	2	3867	Lotus		eukaryota	FALSE	1.96965	194	1			100	78	10^-40.71									[34305]	0
BC01_810746_taxon_report	3869	2	3869	Lupinus		eukaryota	FALSE	3.9052	199	1			92.857	84	10^-36.5607									[3871]	0
BC02_810747_taxon_report	3869	2	3869	Lupinus		eukaryota	FALSE	2.19748	199	1			100	78	10^-40.71									[3871]	0
BC04_810749_taxon_report	3869	2	3869	Lupinus		eukaryota	FALSE	6.07486	211	1			94.444	90	10^-42.0202									[3871]	0
BC05_810750_taxon_report	3869	2	3869	Lupinus		eukaryota	FALSE	14.1584	767	4			100	70.25	10^-35.4375									[3871]	0
BC07_810805_taxon_report	3869	2	3869	Lupinus		eukaryota	FALSE	10.1612	384	2			97.561	76	10^-36.6056									[3871]	0
BC08_810751_taxon_report	3869	2	3869	Lupinus		eukaryota	FALSE	12.1995	783	4			96.858	79.25	10^-37.7886									[3871]	0
BC09_810752_taxon_report	3869	2	3869	Lupinus		eukaryota	FALSE	0.43369	193	1			100	69	10^-34.5876									[3871]	0
BC10_810753_taxon_report	3869	2	3869	Lupinus		eukaryota	FALSE	0.686293	212	1			92.473	93	10^-41.3198									[3871]	0
BC11_810754_taxon_report	3869	2	3869	Lupinus		eukaryota	FALSE	6.82522	2031	10			97.5745	81.6	10^-40.2806									[3871]	0
BC12_810755_taxon_report	3869	2	3869	Lupinus		eukaryota	FALSE	0.897852	191	1			100	72	10^-36.6277									[3871]	0
BC15_810758_taxon_report	3869	2	3869	Lupinus		eukaryota	FALSE	5.25323	1396	7			97.6251	78.1429	10^-38.0654									[3871]	0
BC23_810766_taxon_report	3869	2	3869	Lupinus		eukaryota	FALSE	1.02018	413	2			94.847	87.5	10^-41.0032									[3871]	0
BC24_810767_taxon_report	3869	2	3869	Lupinus		eukaryota	FALSE	1.54285	371	2			97.857	69.5	10^-32.869									[3871]	0
BC25_810768_taxon_report	3869	2	3869	Lupinus		eukaryota	FALSE	30.7553	185	1			100	62	10^-29.8308									[3871]	0
BC26_810769_taxon_report	3869	2	3869	Lupinus		eukaryota	FALSE	0.376633	188	1			100	69	10^-34.5876									[3871]	0
BC27_810770_taxon_report	3869	2	3869	Lupinus		eukaryota	FALSE	0.510273	191	1			98.765	81	10^-41.3798									[3871]	0
BC28_810771_taxon_report	3869	2	3869	Lupinus		eukaryota	FALSE	0.623762	180	1			100	66	10^-32.5484									[3871]	0
BC33_810776_taxon_report	3869	2	3869	Lupinus		eukaryota	FALSE	0.629049	200	1			97.561	82	10^-40.6883									[3871]	0
BC34_810777_taxon_report	3869	2	3869	Lupinus		eukaryota	FALSE	0.793488	214	1			91.071	112	10^-50.1595									[3871]	0
BC35_810778_taxon_report	3869	2	3869	Lupinus		eukaryota	FALSE	1.18356	194	1			100	76	10^-39.3489									[3871]	0
BC38_810781_taxon_report	3869	2	3869	Lupinus		eukaryota	FALSE	0.694329	328	2			97.095	85.5	10^-42.386									[3871]	0
BC47_810790_taxon_report	3869	2	3869	Lupinus		eukaryota	FALSE	1.47489	302	1			80.147	136	10^-43.2133									[3871]	0
BC48_810791_taxon_report	3869	2	3869	Lupinus		eukaryota	FALSE	1.6218	201	1			97.674	86	10^-43.4124									[3871]	0
BC49_810792_taxon_report	3869	2	3869	Lupinus		eukaryota	FALSE	5.00839	400	2			98.2145	80	10^-40.0134									[3871]	0
BC50_810793_taxon_report	3869	2	3869	Lupinus		eukaryota	FALSE	1.63854	219	1			95.604	91	10^-44.074									[3871]	0
BC52_810795_taxon_report	3869	2	3869	Lupinus		eukaryota	FALSE	6.18309	609	3			98.148	77.3333	10^-37.9718									[3871]	0
BC53_810796_taxon_report	3869	2	3869	Lupinus		eukaryota	FALSE	5.09567	990	5			97.7634	80	10^-39.6015									[3871]	0
BC54_810797_taxon_report	3869	2	3869	Lupinus		eukaryota	FALSE	2.07229	278	1			80.723	166	10^-56.8505									[3871]	0
BC55_810798_taxon_report	3869	2	3869	Lupinus		eukaryota	FALSE	3.6946	610	3			96.4493	84	10^-40.6782									[3871]	0
BC56_810799_taxon_report	3869	2	3869	Lupinus		eukaryota	FALSE	1.91624	232	1			84.043	94	10^-31.0224									[3871]	0
BC59_810802_taxon_report	3869	2	3869	Lupinus		eukaryota	FALSE	4.06705	568	3			97.618	83	10^-41.3693									[3871]	0
BC60_810803_taxon_report	3869	2	3869	Lupinus		eukaryota	FALSE	6.50043	393	2			95.932	76.5	10^-35.58									[3871]	0
BC04_810749_taxon_report	3877	2	3877	Medicago	medics	eukaryota	FALSE	5.52783	192	1			92.593	81	10^-34.518									[47085]	0
BC09_810752_taxon_report	3877	2	3877	Medicago	medics	eukaryota	FALSE	1.34601	599	3			97.3417	95.6667	10^-49.0947									[47085]	0
BC10_810753_taxon_report	3877	2	3877	Medicago	medics	eukaryota	FALSE	0.644209	199	1			100	73	10^-37.3079									[47085]	0
BC23_810766_taxon_report	3877	2	3877	Medicago	medics	eukaryota	FALSE	0.570607	231	1			92.857	98	10^-44.728									[47085]	0
BC26_810769_taxon_report	3877	2	3877	Medicago	medics	eukaryota	FALSE	0.418703	209	1			95.652	92	10^-44.7554									[70936]	0
BC35_810778_taxon_report	3877	2	3877	Medicago	medics	eukaryota	FALSE	1.76924	290	1			96.429	168	10^-93.8993									[3880]	0
BC41_810784_taxon_report	3877	2	3877	Medicago	medics	eukaryota	FALSE	2.80638	413	2			97.5455	77	10^-37.29									[70936]	0
BC42_810785_taxon_report	3877	2	3877	Medicago	medics	eukaryota	FALSE	3.67279	543	2			96.392	85	10^-40.6771									[47085]	0
BC43_810786_taxon_report	3877	2	3877	Medicago	medics	eukaryota	FALSE	4.28623	617	3			93.66	84.6667	10^-37.0196									[70936, 47085]	0
BC46_810789_taxon_report	3877	2	3877	Medicago	medics	eukaryota	FALSE	1.65497	216	1			97.403	77	10^-37.2847									[70936]	0
BC47_810790_taxon_report	3877	2	3877	Medicago	medics	eukaryota	FALSE	2.77886	569	3			100	70.6667	10^-35.7218									[47085]	0
BC50_810793_taxon_report	3877	2	3877	Medicago	medics	eukaryota	FALSE	3.13493	419	2			96.316	80.5	10^-37.6157									[47085]	0
BC55_810798_taxon_report	3877	2	3877	Medicago	medics	eukaryota	FALSE	1.21135	200	1			100	72	10^-36.6277									[47085]	0
BC56_810799_taxon_report	3877	2	3877	Medicago	medics	eukaryota	FALSE	1.39588	169	1			100	55	10^-25.0795									[70936]	0
BC60_810803_taxon_report	3877	2	3877	Medicago	medics	eukaryota	FALSE	3.34119	202	1			92.208	77	10^-31.7952									[47085]	0
BC09_810752_taxon_report	3887	2	3887	Pisum		eukaryota	FALSE	0.874122	389	2			95.8335	80.5	10^-36.9305									[3888]	0
BC35_810778_taxon_report	3887	2	3887	Pisum		eukaryota	FALSE	1.14695	188	1			100	65	10^-31.8688									[3888]	0
BC45_810788_taxon_report	3887	2	3887	Pisum		eukaryota	FALSE	3.01326	268	1			88.889	108	10^-44.6858									[3888]	0
BC58_810801_taxon_report	3887	2	3887	Pisum		eukaryota	FALSE	1.86194	228	1			92	100	10^-44.7192									[3888]	0
BC02_810747_taxon_report	3898	2	3898	Trifolium		eukaryota	FALSE	2.14227	194	1			98.734	79	10^-40.0183									[3900]	0
BC07_810805_taxon_report	3898	2	3898	Trifolium		eukaryota	FALSE	5.05414	191	1			98.63	73	10^-35.9355									[3900]	0
BC09_810752_taxon_report	3898	2	3898	Trifolium		eukaryota	FALSE	4.23129	1883	9			97.9564	84.7778	10^-42.7368									[97023, 97021, 3900, 3899]	0
BC10_810753_taxon_report	3898	2	3898	Trifolium		eukaryota	FALSE	2.55741	790	4			98.0977	77.5	10^-37.9714									[97021, 3900]	0
BC11_810754_taxon_report	3898	2	3898	Trifolium		eukaryota	FALSE	2.33892	696	3			97.8723	82.6667	10^-41.1444									[97023, 97021]	0
BC12_810755_taxon_report	3898	2	3898	Trifolium		eukaryota	FALSE	3.68072	783	4			99.4252	74.25	10^-37.4743									[97023, 97021]	0
BC14_810757_taxon_report	3898	2	3898	Trifolium		eukaryota	FALSE	0.974772	202	1			100	74	10^-37.9881									[97021]	0
BC15_810758_taxon_report	3898	2	3898	Trifolium		eukaryota	FALSE	1.44501	384	2			100	72	10^-36.6278									[97021, 3900]	0
BC26_810769_taxon_report	3898	2	3898	Trifolium		eukaryota	FALSE	0.783315	391	2			98.734	72.5	10^-35.5971									[97021]	0
BC27_810770_taxon_report	3898	2	3898	Trifolium		eukaryota	FALSE	1.61631	605	3			99.1667	76.3333	10^-38.6614									[97021, 3900]	0
BC28_810771_taxon_report	3898	2	3898	Trifolium		eukaryota	FALSE	0.842079	243	1			93.258	89	10^-39.9665									[97021]	0
BC29_810772_taxon_report	3898	2	3898	Trifolium		eukaryota	FALSE	0.600215	177	1			100	51	10^-22.3675									[97021]	0
BC31_810774_taxon_report	3898	2	3898	Trifolium		eukaryota	FALSE	1.16263	194	1			98.734	79	10^-40.0183									[3900]	0
BC32_810775_taxon_report	3898	2	3898	Trifolium		eukaryota	FALSE	1.67793	193	1			98.611	72	10^-35.2553									[3900]	0
BC33_810776_taxon_report	3898	2	3898	Trifolium		eukaryota	FALSE	0.657356	209	1			97.015	67	10^-30.4833									[97021]	0
BC37_810780_taxon_report	3898	2	3898	Trifolium		eukaryota	FALSE	3.39849	615	3			97.6743	81.6667	10^-40.4626									[3900, 3899]	0
BC38_810781_taxon_report	3898	2	3898	Trifolium		eukaryota	FALSE	1.105	522	3			98.75	74.3333	10^-36.8437									[97021, 3900, 3899]	0
BC42_810785_taxon_report	3898	2	3898	Trifolium		eukaryota	FALSE	1.37983	204	1			95.455	88	10^-42.03									[97023]	0
BC43_810786_taxon_report	3898	2	3898	Trifolium		eukaryota	FALSE	8.21816	1183	6			97.1097	66.8333	10^-29.9245									[97021, 3899]	0
BC44_810787_taxon_report	3898	2	3898	Trifolium		eukaryota	FALSE	6.93236	1016	5			98.7756	81	10^-41.1076									[97021, 3900]	0
BC47_810790_taxon_report	3898	2	3898	Trifolium		eukaryota	FALSE	3.73119	764	4			98.158	75.5	10^-36.6126									[97023, 97021]	0
BC48_810791_taxon_report	3898	2	3898	Trifolium		eukaryota	FALSE	1.52498	189	1			100	69	10^-34.5876									[97021]	0
BC49_810792_taxon_report	3898	2	3898	Trifolium		eukaryota	FALSE	4.74545	379	2			98.5715	71.5	10^-34.9153									[97023, 3900]	0
BC50_810793_taxon_report	3898	2	3898	Trifolium		eukaryota	FALSE	10.0931	1349	7			99.1961	69.1429	10^-33.9047									[97021, 3900]	0
BC51_810794_taxon_report	3898	2	3898	Trifolium		eukaryota	FALSE	7.60878	809	4			98.4335	77.75	10^-38.8247									[97021, 3900]	0
BC52_810795_taxon_report	3898	2	3898	Trifolium		eukaryota	FALSE	3.83778	378	2			98.8095	73.5	10^-36.2801									[97023, 3900]	0
BC53_810796_taxon_report	3898	2	3898	Trifolium		eukaryota	FALSE	2.98534	580	3			99.5433	71	10^-35.4907									[97021, 3899]	0
BC55_810798_taxon_report	3898	2	3898	Trifolium		eukaryota	FALSE	1.175	194	1			92.5	80	10^-33.8372									[97023]	0
BC56_810799_taxon_report	3898	2	3898	Trifolium		eukaryota	FALSE	8.2679	1001	5			97.619	73.6	10^-34.973									[97021]	0
BC58_810801_taxon_report	3898	2	3898	Trifolium		eukaryota	FALSE	3.35639	411	2			94.954	87.5	10^-39.6444									[97021]	0
BC59_810802_taxon_report	3898	2	3898	Trifolium		eukaryota	FALSE	1.32465	185	1			98.571	70	10^-33.8952									[97023]	0
BC60_810803_taxon_report	3898	2	3898	Trifolium		eukaryota	FALSE	6.68238	404	2			94.6565	84.5	10^-38.9639									[97021, 3900]	0
BC03_810748_taxon_report	3913	2	3913	Vigna		eukaryota	FALSE	21.096	210	1			100	69	10^-34.5876									[3914]	0
BC09_810752_taxon_report	3913	2	3913	Vigna		eukaryota	FALSE	0.644918	287	1			91.975	162	10^-80.1914									[3914]	0
BC10_810753_taxon_report	3913	2	3913	Vigna		eukaryota	FALSE	4.41235	1363	4			90.2347	217	10^-105.321									[3914]	0
BC11_810754_taxon_report	3913	2	3913	Vigna		eukaryota	FALSE	1.30388	388	2			97.619	71.5	10^-34.2321									[3917, 3914]	0
BC14_810757_taxon_report	3913	2	3913	Vigna		eukaryota	FALSE	1.00855	209	1			95.294	85	10^-39.9865									[3914]	0
BC20_810763_taxon_report	3913	2	3913	Vigna		eukaryota	FALSE	44.5225	248	1			89.344	122	10^-52.8671									[3914]	0
BC23_810766_taxon_report	3913	2	3913	Vigna		eukaryota	FALSE	0.592838	240	1			100	61	10^-29.1516									[3917]	0
BC24_810767_taxon_report	3913	2	3913	Vigna		eukaryota	FALSE	0.856677	206	1			87.342	79	10^-27.667									[3914]	0
BC26_810769_taxon_report	3913	2	3913	Vigna		eukaryota	FALSE	7.39041	3689	12			90.1356	181.833	10^-83.3853									[3917, 3914]	0
BC28_810771_taxon_report	3913	2	3913	Vigna		eukaryota	FALSE	0.710396	205	1			94.565	92	10^-43.3831									[3914]	0
BC29_810772_taxon_report	3913	2	3913	Vigna		eukaryota	FALSE	0.959665	283	1			92.763	152	10^-76.1019									[3914]	0
BC31_810774_taxon_report	3913	2	3913	Vigna		eukaryota	FALSE	2.49305	416	2			94.411	81.5	10^-36.9239									[3914]	0
BC32_810775_taxon_report	3913	2	3913	Vigna		eukaryota	FALSE	2.63427	303	1			100	135	10^-79.5843									[3914]	0
BC34_810777_taxon_report	3913	2	3913	Vigna		eukaryota	FALSE	1.66484	449	2			99.6	98.5	10^-54.0056									[3914]	0
BC35_810778_taxon_report	3913	2	3913	Vigna		eukaryota	FALSE	2.06208	338	1			97.97	197	10^-116.474									[3914]	0
BC37_810780_taxon_report	3913	2	3913	Vigna		eukaryota	FALSE	4.71368	853	3			100	149.667	10^-60.5856									[3914]	0
BC38_810781_taxon_report	3913	2	3913	Vigna		eukaryota	FALSE	1.89882	897	4			94.404	99.5	10^-46.1165									[3917, 3914]	0
BC41_810784_taxon_report	3913	2	3913	Vigna		eukaryota	FALSE	4.12463	607	2			91.5355	166	10^-71.332									[3914]	0
BC43_810786_taxon_report	3913	2	3913	Vigna		eukaryota	FALSE	9.45471	1361	6			94.137	105.667	10^-50.8817									[3914]	0
BC44_810787_taxon_report	3913	2	3913	Vigna		eukaryota	FALSE	17.9245	2627	7			92.4954	275.571	10^-112.718									[3917, 3914]	0
BC45_810788_taxon_report	3913	2	3913	Vigna		eukaryota	FALSE	11.6483	1036	2			93.6915	354.5	10^-170.44									[3917, 3914]	0
BC46_810789_taxon_report	3913	2	3913	Vigna		eukaryota	FALSE	8.52771	1113	4			94.862	154.5	10^-82.9728									[3914]	0
BC47_810790_taxon_report	3913	2	3913	Vigna		eukaryota	FALSE	2.02187	414	2			97.8885	69	10^-32.5357									[3914]	0
BC48_810791_taxon_report	3913	2	3913	Vigna		eukaryota	FALSE	12.571	1558	6			94.8972	130.833	10^-66.9353									[3914]	0
BC49_810792_taxon_report	3913	2	3913	Vigna		eukaryota	FALSE	12.4584	995	4			91.742	125.25	10^-58.8618									[3914]	0
BC50_810793_taxon_report	3913	2	3913	Vigna		eukaryota	FALSE	13.3553	1785	6			87.595	172	10^-74.698									[3917, 3914]	0
BC51_810794_taxon_report	3913	2	3913	Vigna		eukaryota	FALSE	36.4921	3880	12			91.2257	186.833	10^-83.568									[3917, 3914]	0
BC52_810795_taxon_report	3913	2	3913	Vigna		eukaryota	FALSE	32.8445	3235	13			92.7325	132.692	10^-62.8379									[3917, 3914]	0
BC53_810796_taxon_report	3913	2	3913	Vigna		eukaryota	FALSE	9.32147	1811	7			96.8136	129.571	10^-69.243									[157791, 3914]	0
BC54_810797_taxon_report	3913	2	3913	Vigna		eukaryota	FALSE	2.20647	296	1			82.212	208	10^-78.7104									[3917]	0
BC55_810798_taxon_report	3913	2	3913	Vigna		eukaryota	FALSE	6.31111	1042	3			97.7013	141.333	10^-78.9249									[3914]	0
BC56_810799_taxon_report	3913	2	3913	Vigna		eukaryota	FALSE	3.33689	404	2			100	74.5	10^-38.3286									[3914]	0
BC59_810802_taxon_report	3913	2	3913	Vigna		eukaryota	FALSE	4.48234	626	3			98.889	73.6667	10^-36.3978									[3914]	0
BC60_810803_taxon_report	3913	2	3913	Vigna		eukaryota	FALSE	3.39081	205	1			94.118	85	10^-38.6141									[3914]	0
BC09_810752_taxon_report	3932	2	3932	Eucalyptus		eukaryota	FALSE	0.447173	199	1			92.308	91	10^-39.9569									[71139]	0
BC48_810791_taxon_report	3932	2	3932	Eucalyptus		eukaryota	FALSE	1.96876	244	1			91.262	103	10^-45.3926									[71139]	0
BC53_810796_taxon_report	3932	2	3932	Eucalyptus		eukaryota	FALSE	0.993398	193	1			100	73	10^-37.3079									[71139]	0
BC56_810799_taxon_report	3980	2	3980	Hevea		eukaryota	FALSE	1.47022	178	1			100	67	10^-33.228									[3981]	0
BC09_810752_taxon_report	3984	2	3984	Mercurialis		eukaryota	FALSE	0.494362	220	1			94.845	97	10^-46.791									[3986]	0
BC15_810758_taxon_report	3984	2	3984	Mercurialis		eukaryota	FALSE	0.707455	188	1			100	59	10^-27.7937									[3986]	0
BC36_810779_taxon_report	3984	2	3984	Mercurialis		eukaryota	FALSE	1.91072	205	1			90.323	93	10^-38.5751									[3986]	0
BC47_810790_taxon_report	3984	2	3984	Mercurialis		eukaryota	FALSE	0.97675	200	1			95.181	83	10^-38.6245									[3986]	0
BC50_810793_taxon_report	3984	2	3984	Mercurialis		eukaryota	FALSE	1.55624	208	1			97.802	91	10^-46.8187									[3986]	0
BC51_810794_taxon_report	3984	2	3984	Mercurialis		eukaryota	FALSE	2.03152	216	1			91.139	79	10^-31.7841									[3986]	0
BC12_810755_taxon_report	3990	2	3990	Euphorbia	spurges	eukaryota	FALSE	0.94486	201	1			94.545	55	10^-20.9624									[38846]	0
BC38_810781_taxon_report	4001	2	4001	Buxus		eukaryota	FALSE	0.406437	192	1			100	69	10^-34.5876									[4002]	0
BC44_810787_taxon_report	4001	2	4001	Buxus		eukaryota	FALSE	1.28958	189	1			100	63	10^-30.51									[4002]	0
BC46_810789_taxon_report	4001	2	4001	Buxus		eukaryota	FALSE	1.58602	207	1			100	74	10^-37.9881									[4002]	0
BC48_810791_taxon_report	4001	2	4001	Buxus		eukaryota	FALSE	4.9461	613	3			98.0843	80.3333	10^-40.0118									[4002]	0
BC51_810794_taxon_report	4001	2	4001	Buxus		eukaryota	FALSE	1.84341	196	1			92.537	67	10^-26.3662									[4002]	0
BC55_810798_taxon_report	4001	2	4001	Buxus		eukaryota	FALSE	1.23557	204	1			96.512	86	10^-42.04									[4002]	0
BC27_810770_taxon_report	4005	2	4005	Linum		eukaryota	FALSE	0.50493	189	1			92.958	71	10^-29.0857									[4006]	0
BC33_810776_taxon_report	4005	2	4005	Linum		eukaryota	FALSE	0.610178	194	1			96.923	65	10^-29.1241									[4006]	0
BC43_810786_taxon_report	4005	2	4005	Linum		eukaryota	FALSE	3.39008	488	1			83.212	137	10^-49.3858									[4006]	0
BC04_810749_taxon_report	4022	2	4022	Acer	maple trees	eukaryota	FALSE	7.48561	260	1			99.324	148	10^-87.0925									[66205]	0
BC09_810752_taxon_report	4022	2	4022	Acer	maple trees	eukaryota	FALSE	1.88082	837	3			99.8373	150.667	10^-89.8656									[66205]	0
BC15_810758_taxon_report	4022	2	4022	Acer	maple trees	eukaryota	FALSE	0.782716	208	1			100	89	10^-48.2008									[66205]	0
BC53_810796_taxon_report	4022	2	4022	Acer	maple trees	eukaryota	FALSE	1.95591	380	1			87.143	70	10^-22.9162									[66205]	0
BC01_810746_taxon_report	4051	2	4051	Hedera		eukaryota	FALSE	8.69348	443	2			98.3515	86	10^-44.0993									[4052]	0
BC05_810750_taxon_report	4051	2	4051	Hedera		eukaryota	FALSE	4.48564	243	1			92.593	108	10^-50.1753									[4052]	0
BC07_810805_taxon_report	4051	2	4051	Hedera		eukaryota	FALSE	5.08061	192	1			100	69	10^-34.5876									[4052]	0
BC09_810752_taxon_report	4051	2	4051	Hedera		eukaryota	FALSE	1.39096	619	3			96.5217	84.6667	10^-40.6822									[4052]	0
BC10_810753_taxon_report	4051	2	4051	Hedera		eukaryota	FALSE	3.21133	992	5			98.913	77.8	10^-39.2041									[4052]	0
BC11_810754_taxon_report	4051	2	4051	Hedera		eukaryota	FALSE	4.19393	1248	6			97.4995	76.3333	10^-36.8317									[4052]	0
BC12_810755_taxon_report	4051	2	4051	Hedera		eukaryota	FALSE	1.66408	354	2			98.8095	80	10^-40.6996									[4052]	0
BC13_810756_taxon_report	4051	2	4051	Hedera		eukaryota	FALSE	30.9014	596	3			100	76.6667	10^-39.8029									[4052]	0
BC14_810757_taxon_report	4051	2	4051	Hedera		eukaryota	FALSE	0.87826	182	1			100	66	10^-32.5484									[4052]	0
BC15_810758_taxon_report	4051	2	4051	Hedera		eukaryota	FALSE	4.54577	1208	6			99.132	77	10^-38.89									[4052]	0
BC23_810766_taxon_report	4051	2	4051	Hedera		eukaryota	FALSE	1.97119	798	4			97.1352	82.5	10^-40.3449									[4052]	0
BC24_810767_taxon_report	4051	2	4051	Hedera		eukaryota	FALSE	1.18521	285	1			97.006	167	10^-94.588									[4052]	0
BC26_810769_taxon_report	4051	2	4051	Hedera		eukaryota	FALSE	1.68283	840	4			99.138	79.5	10^-40.7024									[4052]	0
BC28_810771_taxon_report	4051	2	4051	Hedera		eukaryota	FALSE	2.02723	585	3			99.608	78.3333	10^-40.4802									[4052]	0
BC29_810772_taxon_report	4051	2	4051	Hedera		eukaryota	FALSE	1.33268	393	2			100	72.5	10^-36.9695									[4052]	0
BC34_810777_taxon_report	4051	2	4051	Hedera		eukaryota	FALSE	2.31001	623	3			95.937	85.3333	10^-40.6719									[4052]	0
BC35_810778_taxon_report	4051	2	4051	Hedera		eukaryota	FALSE	2.57454	422	2			100	77	10^-40.0295									[4052]	0
BC37_810780_taxon_report	4051	2	4051	Hedera		eukaryota	FALSE	1.76279	319	2			96.591	80	10^-37.9565									[4052]	0
BC38_810781_taxon_report	4051	2	4051	Hedera		eukaryota	FALSE	0.831925	393	2			100	74.5	10^-38.3284									[4052]	0
BC39_810782_taxon_report	4051	2	4051	Hedera		eukaryota	FALSE	8.11164	423	2			100	83.5	10^-44.4546									[4052]	0
BC44_810787_taxon_report	4051	2	4051	Hedera		eukaryota	FALSE	2.68151	393	2			100	72	10^-36.6281									[4052]	0
BC47_810790_taxon_report	4051	2	4051	Hedera		eukaryota	FALSE	1.9242	394	2			98.913	62	10^-29.1595									[4052]	0
BC48_810791_taxon_report	4051	2	4051	Hedera		eukaryota	FALSE	4.85734	602	3			99.251	70.6667	10^-34.8189									[4052]	0
BC50_810793_taxon_report	4051	2	4051	Hedera		eukaryota	FALSE	4.42931	592	3			100	74.3333	10^-38.2152									[4052]	0
BC51_810794_taxon_report	4051	2	4051	Hedera		eukaryota	FALSE	7.60878	809	4			98.196	78.5	10^-38.6525									[4052]	0
BC52_810795_taxon_report	4051	2	4051	Hedera		eukaryota	FALSE	3.96977	391	2			100	69.5	10^-34.9278									[4052]	0
BC53_810796_taxon_report	4051	2	4051	Hedera		eukaryota	FALSE	6.18171	1201	6			97.9468	76.5	10^-37.4042									[4052]	0
BC54_810797_taxon_report	4051	2	4051	Hedera		eukaryota	FALSE	1.63994	220	1			93.548	93	10^-42.6922									[4052]	0
BC55_810798_taxon_report	4051	2	4051	Hedera		eukaryota	FALSE	6.00221	991	5			97.8622	78.2	10^-38.3774									[4052]	0
BC56_810799_taxon_report	4051	2	4051	Hedera		eukaryota	FALSE	7.30978	885	4			100	64.75	10^-31.7065									[4052]	0
BC57_810800_taxon_report	4051	2	4051	Hedera		eukaryota	FALSE	2.2882	226	1			81.443	97	10^-28.9502									[4052]	0
BC58_810801_taxon_report	4051	2	4051	Hedera		eukaryota	FALSE	6.86794	841	4			95.253	85.25	10^-39.815									[4052]	0
BC59_810802_taxon_report	4051	2	4051	Hedera		eukaryota	FALSE	7.57559	1058	5			98.2312	72.2	10^-34.8462									[4052]	0
BC60_810803_taxon_report	4051	2	4051	Hedera		eukaryota	FALSE	10.619	642	3			95.9007	85.6667	10^-40.8989									[4052]	0
BC12_810755_taxon_report	4053	2	4053	Panax		eukaryota	FALSE	0.954261	203	1			96.429	84	10^-40.6778									[44686]	0
BC14_810757_taxon_report	4071	2	4071	Capsicum	peppers	eukaryota	FALSE	0.945819	196	1			100	81	10^-42.7522									[4072]	0
BC38_810781_taxon_report	4071	2	4071	Capsicum	peppers	eukaryota	FALSE	1.78663	844	4			98.1383	82	10^-41.0331									[4072]	0
BC44_810787_taxon_report	4071	2	4071	Capsicum	peppers	eukaryota	FALSE	2.69516	395	2			97.4215	66	10^-30.5013									[4072]	0
BC05_810750_taxon_report	4107	2	4107	Solanum		eukaryota	FALSE	3.8211	207	1			90.123	81	10^-31.7732									[45834]	0
BC09_810752_taxon_report	4107	2	4107	Solanum		eukaryota	FALSE	0.458409	204	1			91.139	79	10^-31.7841									[4113]	0
BC11_810754_taxon_report	4107	2	4107	Solanum		eukaryota	FALSE	0.688907	205	1			89.157	83	10^-31.7626									[28526]	0
BC15_810758_taxon_report	4107	2	4107	Solanum		eukaryota	FALSE	0.707455	188	1			100	73	10^-37.3079									[45834]	0
BC23_810766_taxon_report	4107	2	4107	Solanum		eukaryota	FALSE	0.494032	200	1			95.161	62	10^-25.7137									[28526]	0
BC29_810772_taxon_report	4107	2	4107	Solanum		eukaryota	FALSE	0.840979	248	1			90.291	103	10^-44.0202									[28526]	0
BC44_810787_taxon_report	4107	2	4107	Solanum		eukaryota	FALSE	1.39875	205	1			100	44	10^-17.6284									[45834]	0
BC45_810788_taxon_report	4107	2	4107	Solanum		eukaryota	FALSE	4.32875	385	1			100	77	10^-40.0294									[45834]	0
BC52_810795_taxon_report	4107	2	4107	Solanum		eukaryota	FALSE	1.9595	193	1			100	69	10^-34.5876									[28526]	0
BC57_810800_taxon_report	4107	2	4107	Solanum		eukaryota	FALSE	1.96421	194	1			95.161	62	10^-25.7137									[28526]	0
BC58_810801_taxon_report	4107	2	4107	Solanum		eukaryota	FALSE	1.53528	188	1			96.053	76	10^-35.2318									[45834]	0
BC01_810746_taxon_report	4119	2	4119	Ipomoea		eukaryota	FALSE	4.04257	206	1			95.402	87	10^-41.3488									[35885]	0
BC04_810749_taxon_report	4119	2	4119	Ipomoea		eukaryota	FALSE	6.01728	209	1			91.398	93	10^-39.9475									[35885]	0
BC08_810751_taxon_report	4119	2	4119	Ipomoea		eukaryota	FALSE	3.4277	220	1			94.624	93	10^-44.0646									[35885]	0
BC12_810755_taxon_report	4119	2	4119	Ipomoea		eukaryota	FALSE	0.893151	190	1			95.604	91	10^-44.074									[35885]	0
BC15_810758_taxon_report	4119	2	4119	Ipomoea		eukaryota	FALSE	0.820347	218	1			88.889	90	10^-35.1584									[35885]	0
BC27_810770_taxon_report	4119	2	4119	Ipomoea		eukaryota	FALSE	1.15412	432	2			89.6235	97.5	10^-40.2726									[35885]	0
BC28_810771_taxon_report	4119	2	4119	Ipomoea		eukaryota	FALSE	0.772772	223	1			91.346	104	10^-46.0746									[35885]	0
BC31_810774_taxon_report	4119	2	4119	Ipomoea		eukaryota	FALSE	1.33642	223	1			95.556	90	10^-43.3926									[35885]	0
BC41_810784_taxon_report	4119	2	4119	Ipomoea		eukaryota	FALSE	1.29107	190	1			94.595	74	10^-32.4987									[35885]	0
BC42_810785_taxon_report	4119	2	4119	Ipomoea		eukaryota	FALSE	1.49482	221	1			94.059	101	10^-48.1458									[35884]	0
BC48_810791_taxon_report	4119	2	4119	Ipomoea		eukaryota	FALSE	1.71863	213	1			93.617	94	10^-43.3737									[35885]	0
BC51_810794_taxon_report	4119	2	4119	Ipomoea		eukaryota	FALSE	1.85282	197	1			100	79	10^-41.3907									[35884]	0
BC56_810799_taxon_report	4119	2	4119	Ipomoea		eukaryota	FALSE	1.51151	183	1			98.485	66	10^-31.176									[35885]	0
BC34_810777_taxon_report	4139	2	4139	Scutellaria		eukaryota	FALSE	0.708207	191	1			100	78	10^-40.71									[1053395]	0
BC42_810785_taxon_report	4139	2	4139	Scutellaria		eukaryota	FALSE	1.32572	196	1			94.382	89	10^-41.3389									[1053395]	0
BC43_810786_taxon_report	4139	2	4139	Scutellaria		eukaryota	FALSE	1.29907	187	1			100	73	10^-37.3079									[1053395]	0
BC44_810787_taxon_report	4139	2	4139	Scutellaria		eukaryota	FALSE	1.21453	178	1			100	62	10^-29.8308									[1053395]	0
BC48_810791_taxon_report	4139	2	4139	Scutellaria		eukaryota	FALSE	1.46043	181	1			96.875	64	10^-28.4446									[1053395]	0
BC43_810786_taxon_report	4147	2	4147	Jasminum	jasmines	eukaryota	FALSE	1.48663	214	1			92.222	90	10^-39.2755									[660624]	0
BC56_810799_taxon_report	4147	2	4147	Jasminum	jasmines	eukaryota	FALSE	1.80886	219	1			94.624	93	10^-44.0646									[660624]	0
BC60_810803_taxon_report	4147	2	4147	Jasminum	jasmines	eukaryota	FALSE	3.12616	189	1			100	75	10^-38.6685									[660624]	0
BC11_810754_taxon_report	4216	2	4216	Arctium	burdocks	eukaryota	FALSE	0.719151	214	1			91	100	10^-43.3469									[143172]	0
BC50_810793_taxon_report	4216	2	4216	Arctium	burdocks	eukaryota	FALSE	1.97523	264	1			94.318	88	10^-40.6576									[143172]	0
BC39_810782_taxon_report	4235	2	4235	Lactuca		eukaryota	FALSE	4.16129	217	1			93.478	92	10^-42.0107									[4236]	0
BC44_810787_taxon_report	4235	2	4235	Lactuca		eukaryota	FALSE	1.36464	200	1			98.718	78	10^-39.3377									[4236]	0
BC48_810791_taxon_report	4235	2	4235	Lactuca		eukaryota	FALSE	1.76704	219	1			92.308	91	10^-39.9569									[4236]	0
BC38_810781_taxon_report	4329	2	4329	Macadamia		eukaryota	FALSE	0.975871	461	2			89.1005	93	10^-37.2033									[60698]	0
BC51_810794_taxon_report	4329	2	4329	Macadamia		eukaryota	FALSE	2.04092	217	1			94.737	76	10^-33.8595									[60698]	0
BC58_810801_taxon_report	4329	2	4329	Macadamia		eukaryota	FALSE	1.76394	216	1			93.182	88	10^-39.2853									[60698]	0
BC14_810757_taxon_report	4346	2	4346	Rhododendron		eukaryota	FALSE	1.02303	212	1			93.684	95	10^-44.0553									[182163]	0
BC34_810777_taxon_report	4346	2	4346	Rhododendron		eukaryota	FALSE	0.734162	198	1			100	77	10^-40.0294									[182163]	0
BC44_810787_taxon_report	4346	2	4346	Rhododendron		eukaryota	FALSE	1.235	181	1			100	64	10^-31.1893									[182163]	0
BC48_810791_taxon_report	4346	2	4346	Rhododendron		eukaryota	FALSE	4.62335	573	3			98.2907	73.3333	10^-35.7059									[182163]	0
BC49_810792_taxon_report	4346	2	4346	Rhododendron		eukaryota	FALSE	2.45411	196	1			100	73	10^-37.3079									[182163]	0
BC53_810796_taxon_report	4346	2	4346	Rhododendron		eukaryota	FALSE	1.00884	196	1			100	71	10^-35.9476									[182163]	0
BC32_810775_taxon_report	4350	2	4350	Sarcodes		eukaryota	FALSE	1.62577	187	1			100	41	10^-15.6005									[4351]	0
BC19_810762_taxon_report	4375	2	4375	Nepenthes		eukaryota	FALSE	36.3079	293	1			100	171	10^-104.184									[1744888]	0
BC09_810752_taxon_report	4387	2	4387	Daphniphyllum		eukaryota	FALSE	0.485374	216	1			96.703	91	10^-45.4464									[132527]	0
BC11_810754_taxon_report	4398	2	4398	Liquidambar	sweet gum trees	eukaryota	FALSE	0.974551	290	1			100	162	10^-98.0322									[4400]	0
BC11_810754_taxon_report	4418	2	4418	Nymphaea	water-lilies	eukaryota	FALSE	0.719151	214	1			95.294	85	10^-39.9865									[210225]	0
BC23_810766_taxon_report	4418	2	4418	Nymphaea	water-lilies	eukaryota	FALSE	0.484151	196	1			98.611	72	10^-35.2553									[210225]	0
BC27_810770_taxon_report	4418	2	4418	Nymphaea	water-lilies	eukaryota	FALSE	0.566376	212	1			98.837	86	10^-44.7847									[210225]	0
BC38_810781_taxon_report	4418	2	4418	Nymphaea	water-lilies	eukaryota	FALSE	0.870028	411	2			97.654	85.5	10^-43.0718									[210225]	0
BC47_810790_taxon_report	4418	2	4418	Nymphaea	water-lilies	eukaryota	FALSE	1.0207	209	1			95.455	88	10^-42.03									[210225]	0
BC11_810754_taxon_report	4423	2	4423	Brasenia		eukaryota	FALSE	0.685546	204	1			97.674	86	10^-43.4124									[4424]	0
BC48_810791_taxon_report	4423	2	4423	Brasenia		eukaryota	FALSE	1.80738	224	1			96.512	86	10^-42.04									[4424]	0
BC09_810752_taxon_report	4441	2	4441	Camellia		eukaryota	FALSE	0.487621	217	1			91.429	70	10^-27.0333									[4442]	0
BC10_810753_taxon_report	4441	2	4441	Camellia		eukaryota	FALSE	1.95205	603	3			94.296	82.3333	10^-36.8053									[4442]	0
BC11_810754_taxon_report	4441	2	4441	Camellia		eukaryota	FALSE	1.29044	384	2			96.753	69.5	10^-31.4992									[4442]	0
BC15_810758_taxon_report	4441	2	4441	Camellia		eukaryota	FALSE	0.730033	194	1			97.143	70	10^-32.5228									[4442]	0
BC31_810774_taxon_report	4441	2	4441	Camellia		eukaryota	FALSE	1.1866	198	1			100	76	10^-39.3489									[4442]	0
BC33_810776_taxon_report	4441	2	4441	Camellia		eukaryota	FALSE	0.663647	211	1			97.5	80	10^-39.3267									[4442]	0
BC34_810777_taxon_report	4441	2	4441	Camellia		eukaryota	FALSE	0.856522	231	1			91.818	110	10^-50.1673									[4442]	0
BC42_810785_taxon_report	4441	2	4441	Camellia		eukaryota	FALSE	1.40689	208	1			97.753	89	10^-45.456									[4442]	0
BC44_810787_taxon_report	4441	2	4441	Camellia		eukaryota	FALSE	1.35099	198	1			93.827	81	10^-35.8903									[4442]	0
BC46_810789_taxon_report	4441	2	4441	Camellia		eukaryota	FALSE	1.37914	180	1			95.652	92	10^-44.7554									[4442]	0
BC48_810791_taxon_report	4441	2	4441	Camellia		eukaryota	FALSE	1.58953	197	1			94.872	78	10^-35.2205									[4442]	0
BC53_810796_taxon_report	4441	2	4441	Camellia		eukaryota	FALSE	1.94047	377	2			93.094	82	10^-35.8957									[4442]	0
BC54_810797_taxon_report	4441	2	4441	Camellia		eukaryota	FALSE	1.52813	205	1			95.652	92	10^-44.7554									[4442]	0
BC55_810798_taxon_report	4441	2	4441	Camellia		eukaryota	FALSE	1.3022	215	1			97.701	87	10^-44.0935									[4442]	0
BC59_810802_taxon_report	4441	2	4441	Camellia		eukaryota	FALSE	1.37478	192	1			97.297	74	10^-35.2434									[4442]	0
BC26_810769_taxon_report	4473	2	4473	Spirodela		eukaryota	FALSE	0.524881	262	1			100	56	10^-25.7579									[51605]	0
BC59_810802_taxon_report	4473	2	4473	Spirodela		eukaryota	FALSE	1.63971	229	1			96.923	65	10^-29.1241									[51605]	0
BC05_810750_taxon_report	4480	2	4480	Aegilops		eukaryota	FALSE	4.06108	220	1			98.75	80	10^-40.699									[37682]	0
BC06_810804_taxon_report	4480	2	4480	Aegilops		eukaryota	FALSE	25.2315	285	1			100	79	10^-41.3907									[37682]	0
BC09_810752_taxon_report	4480	2	4480	Aegilops		eukaryota	FALSE	0.438185	195	1			100	78	10^-40.71									[37682]	0
BC11_810754_taxon_report	4480	2	4480	Aegilops		eukaryota	FALSE	1.29716	386	2			98.2145	81.5	10^-41.0343									[37682]	0
BC14_810757_taxon_report	4480	2	4480	Aegilops		eukaryota	FALSE	0.897563	186	1			96.386	83	10^-39.9969									[37682]	0
BC15_810758_taxon_report	4480	2	4480	Aegilops		eukaryota	FALSE	2.28794	608	3			96.4053	84	10^-39.768									[37682]	0
BC16_810759_taxon_report	4480	2	4480	Aegilops		eukaryota	FALSE	18.1274	218	1			95.96	99	10^-49.5269									[37682]	0
BC24_810767_taxon_report	4480	2	4480	Aegilops		eukaryota	FALSE	1.73831	418	2			100	82	10^-43.4333									[37682]	0
BC25_810768_taxon_report	4480	2	4480	Aegilops		eukaryota	FALSE	42.5587	256	1			94.574	129	10^-65.8804									[39391]	0
BC26_810769_taxon_report	4480	2	4480	Aegilops		eukaryota	FALSE	0.761278	380	2			95.712	68	10^-29.7954									[37682]	0
BC37_810780_taxon_report	4480	2	4480	Aegilops		eukaryota	FALSE	15.5225	2809	7			91.9318	280.857	10^-83.8006									[37682]	0
BC38_810781_taxon_report	4480	2	4480	Aegilops		eukaryota	FALSE	0.433956	205	1			97.647	85	10^-42.7313									[37682]	0
BC43_810786_taxon_report	4480	2	4480	Aegilops		eukaryota	FALSE	1.51442	218	1			95.699	93	10^-45.4369									[37682]	0
BC49_810792_taxon_report	4480	2	4480	Aegilops		eukaryota	FALSE	2.6294	210	1			93.407	91	10^-41.3293									[37682]	0
BC50_810793_taxon_report	4480	2	4480	Aegilops		eukaryota	FALSE	1.60862	215	1			100	81	10^-42.7522									[37682]	0
BC51_810794_taxon_report	4480	2	4480	Aegilops		eukaryota	FALSE	1.79639	191	1			97.619	84	10^-42.0502									[37682]	0
BC52_810795_taxon_report	4480	2	4480	Aegilops		eukaryota	FALSE	2.19302	216	1			98.851	87	10^-45.4659									[37682]	0
BC53_810796_taxon_report	4480	2	4480	Aegilops		eukaryota	FALSE	1.02428	199	1			98.734	79	10^-40.0183									[37682]	0
BC56_810799_taxon_report	4480	2	4480	Aegilops		eukaryota	FALSE	1.42892	173	1			100	52	10^-23.0453									[37682]	0
BC59_810802_taxon_report	4480	2	4480	Aegilops		eukaryota	FALSE	1.41058	197	1			100	78	10^-40.71									[37682]	0
BC07_810805_taxon_report	4496	2	4496	Avena		eukaryota	FALSE	15.771	596	3			98.8117	81.6667	10^-41.8342									[4498]	0
BC15_810758_taxon_report	4496	2	4496	Avena		eukaryota	FALSE	1.47136	391	2			100	67	10^-33.2304									[4498]	0
BC29_810772_taxon_report	4496	2	4496	Avena		eukaryota	FALSE	0.712119	210	1			94.805	77	10^-34.54									[4498]	0
BC37_810780_taxon_report	4496	2	4496	Avena		eukaryota	FALSE	2.15514	390	2			100	76.5	10^-39.6892									[4498]	0
BC41_810784_taxon_report	4496	2	4496	Avena		eukaryota	FALSE	1.3862	204	1			94.505	91	10^-42.7016									[4498]	0
BC42_810785_taxon_report	4496	2	4496	Avena		eukaryota	FALSE	4.00422	592	3			100	74.6667	10^-38.4422									[4498]	0
BC52_810795_taxon_report	4496	2	4496	Avena		eukaryota	FALSE	3.17784	313	1			90	80	10^-31.0924									[4498]	0
BC53_810796_taxon_report	4496	2	4496	Avena		eukaryota	FALSE	1.03972	202	1			94.737	76	10^-33.8595									[4498]	0
BC56_810799_taxon_report	4496	2	4496	Avena		eukaryota	FALSE	1.65193	200	1			98.765	81	10^-41.3798									[4498]	0
BC58_810801_taxon_report	4496	2	4496	Avena		eukaryota	FALSE	1.62511	199	1			100	75	10^-38.6685									[4498]	0
BC09_810752_taxon_report	4512	2	4512	Hordeum		eukaryota	FALSE	0.865134	385	2			100	74	10^-37.9883									[4513]	0
BC10_810753_taxon_report	4512	2	4512	Hordeum		eukaryota	FALSE	2.67719	827	4			97.5878	80.5	10^-39.3298									[4513]	0
BC15_810758_taxon_report	4512	2	4512	Hordeum		eukaryota	FALSE	0.831636	221	1			94.949	99	10^-48.1545									[4513]	0
BC33_810776_taxon_report	4512	2	4512	Hordeum		eukaryota	FALSE	0.566144	180	1			100	79	10^-41.3907									[4513]	0
BC35_810778_taxon_report	4512	2	4512	Hordeum		eukaryota	FALSE	2.37932	390	2			95.477	76.5	10^-34.2143									[4513]	0
BC36_810779_taxon_report	4512	2	4512	Hordeum		eukaryota	FALSE	1.72431	185	1			100	69	10^-34.5876									[4513]	0
BC41_810784_taxon_report	4512	2	4512	Hordeum		eukaryota	FALSE	1.45415	214	1			97.753	89	10^-45.456									[4513]	0
BC42_810785_taxon_report	4512	2	4512	Hordeum		eukaryota	FALSE	4.09891	606	3			94.32	85.3333	10^-38.8423									[4513]	0
BC43_810786_taxon_report	4512	2	4512	Hordeum		eukaryota	FALSE	1.47969	213	1			98.81	84	10^-43.4226									[4513]	0
BC46_810789_taxon_report	4512	2	4512	Hordeum		eukaryota	FALSE	1.48641	194	1			100	76	10^-39.3489									[4513]	0
BC48_810791_taxon_report	4512	2	4512	Hordeum		eukaryota	FALSE	1.73476	215	1			94.565	92	10^-43.3831									[4513]	0
BC59_810802_taxon_report	4512	2	4512	Hordeum		eukaryota	FALSE	1.51798	212	1			98.734	79	10^-40.0183									[4513]	0
BC07_810805_taxon_report	4520	2	4520	Lolium		eukaryota	FALSE	4.31322	163	1			98.611	72	10^-35.2553									[89674]	0
BC09_810752_taxon_report	4520	2	4520	Lolium		eukaryota	FALSE	0.523574	233	1			83.333	108	10^-36.4516									[4522]	0
BC14_810757_taxon_report	4520	2	4520	Lolium		eukaryota	FALSE	0.912039	189	1			89.286	112	10^-47.4148									[89674]	0
BC48_810791_taxon_report	4520	2	4520	Lolium		eukaryota	FALSE	1.38781	172	1			92.958	71	10^-29.0857									[4522]	0
BC56_810799_taxon_report	4520	2	4520	Lolium		eukaryota	FALSE	1.72626	209	1			96.591	88	10^-43.4024									[89674]	0
BC58_810801_taxon_report	4520	2	4520	Lolium		eukaryota	FALSE	1.74761	214	1			95.506	89	10^-42.7113									[89674]	0
BC05_810750_taxon_report	4527	2	4527	Oryza		eukaryota	FALSE	8.08523	438	2			93.4425	89.5	10^-37.5932									[4530]	0
BC09_810752_taxon_report	4527	2	4527	Oryza		eukaryota	FALSE	0.422455	188	1			100	59	10^-27.7937									[4530]	0
BC11_810754_taxon_report	4527	2	4527	Oryza		eukaryota	FALSE	1.29716	386	1			89.02	255	10^-123.224									[4530]	0
BC29_810772_taxon_report	4527	2	4527	Oryza		eukaryota	FALSE	1.44798	427	1			97.419	310	10^-188.327									[4530]	0
BC36_810779_taxon_report	4527	2	4527	Oryza		eukaryota	FALSE	1.84548	198	1			97.59	83	10^-41.3692									[4530]	0
BC38_810781_taxon_report	4527	2	4527	Oryza		eukaryota	FALSE	0.47841	226	1			99.083	109	10^-60.4641									[4530]	0
BC48_810791_taxon_report	4527	2	4527	Oryza		eukaryota	FALSE	1.88	233	1			90	100	10^-41.9745									[4530]	0
BC58_810801_taxon_report	4527	2	4527	Oryza		eukaryota	FALSE	1.71494	210	1			92.473	93	10^-41.3198									[4530]	0
BC14_810757_taxon_report	4539	2	4539	Panicum		eukaryota	FALSE	1.06646	221	1			100	54	10^-24.4013									[38727]	0
BC50_810793_taxon_report	4539	2	4539	Panicum		eukaryota	FALSE	1.64603	220	1			92.233	103	10^-46.7649									[38727]	0
BC41_810784_taxon_report	4546	2	4546	Saccharum		eukaryota	FALSE	1.26389	186	1			93.506	77	10^-33.1676									[4547]	0
BC11_810754_taxon_report	4554	2	4554	Setaria		eukaryota	FALSE	0.732593	218	1			94.792	96	10^-46.1093									[4556]	0
BC02_810747_taxon_report	4564	2	4564	Triticum		eukaryota	FALSE	4.90292	444	2			95.3515	95.5	10^-46.4552									[4565]	0
BC05_810750_taxon_report	4564	2	4564	Triticum		eukaryota	FALSE	67.7646	3671	13			93.7538	164.846	10^-85.4665									[85692, 4571, 4565]	0
BC06_810804_taxon_report	4564	2	4564	Triticum		eukaryota	FALSE	17.5293	198	1			100	79	10^-41.3907									[4565]	0
BC09_810752_taxon_report	4564	2	4564	Triticum		eukaryota	FALSE	1.31905	587	3			95.485	89	10^-42.2558									[4565]	0
BC10_810753_taxon_report	4564	2	4564	Triticum		eukaryota	FALSE	1.2172	376	2			100	69	10^-34.5893									[85692]	0
BC11_810754_taxon_report	4564	2	4564	Triticum		eukaryota	FALSE	0.678825	202	1			98.718	78	10^-39.3377									[4565]	0
BC12_810755_taxon_report	4564	2	4564	Triticum		eukaryota	FALSE	2.9756	633	3			90.2433	94	10^-38.3436									[85692, 4565]	0
BC14_810757_taxon_report	4564	2	4564	Triticum		eukaryota	FALSE	1.89164	392	2			96.629	89	10^-44.0837									[4565]	0
BC15_810758_taxon_report	4564	2	4564	Triticum		eukaryota	FALSE	3.92863	1044	5			98.2522	88.4	10^-45.6053									[4565]	0
BC16_810759_taxon_report	4564	2	4564	Triticum		eukaryota	FALSE	80.5754	969	3			92.8327	179.333	10^-55.7143									[4571, 4565]	0
BC19_810762_taxon_report	4564	2	4564	Triticum		eukaryota	FALSE	32.3425	261	1			96.992	133	10^-72.729									[85692]	0
BC22_810765_taxon_report	4564	2	4564	Triticum		eukaryota	FALSE	1.29484	210	1			90.11	91	10^-37.2122									[4565]	0
BC23_810766_taxon_report	4564	2	4564	Triticum		eukaryota	FALSE	0.543435	220	1			88.35	103	10^-41.2755									[4565]	0
BC26_810769_taxon_report	4564	2	4564	Triticum		eukaryota	FALSE	0.336565	168	1			100	47	10^-19.6583									[4565]	0
BC27_810770_taxon_report	4564	2	4564	Triticum		eukaryota	FALSE	2.73036	1022	2			88.3723	391	10^-108.331									[4565]	0
BC29_810772_taxon_report	4564	2	4564	Triticum		eukaryota	FALSE	0.756203	223	1			86.667	105	10^-39.8947									[4565]	0
BC31_810774_taxon_report	4564	2	4564	Triticum		eukaryota	FALSE	1.20458	201	1			97.619	84	10^-42.0502									[4565]	0
BC35_810778_taxon_report	4564	2	4564	Triticum		eukaryota	FALSE	1.30557	214	1			96.552	87	10^-42.7212									[4565]	0
BC36_810779_taxon_report	4564	2	4564	Triticum		eukaryota	FALSE	6.99976	751	3			96.86	98	10^-48.4042									[4565]	0
BC37_810780_taxon_report	4564	2	4564	Triticum		eukaryota	FALSE	126.982	22979	72			92.959	181.875	10^-82.7634									[85692, 4572, 4571, 4568, 4565]	0
BC38_810781_taxon_report	4564	2	4564	Triticum		eukaryota	FALSE	2.60373	1230	5			96.6676	140.8	10^-75.6625									[85692, 4565]	0
BC41_810784_taxon_report	4564	2	4564	Triticum		eukaryota	FALSE	2.71125	399	2			99.375	80.5	10^-41.7256									[4565]	0
BC43_810786_taxon_report	4564	2	4564	Triticum		eukaryota	FALSE	1.47969	213	1			96.552	87	10^-42.7212									[4565]	0
BC44_810787_taxon_report	4564	2	4564	Triticum		eukaryota	FALSE	1.26911	186	1			98.592	71	10^-34.5752									[4565]	0
BC45_810788_taxon_report	4564	2	4564	Triticum		eukaryota	FALSE	2.28243	203	1			97.802	91	10^-46.8187									[4565]	0
BC48_810791_taxon_report	4564	2	4564	Triticum		eukaryota	FALSE	1.54919	192	1			98.507	67	10^-31.8556									[4565]	0
BC50_810793_taxon_report	4564	2	4564	Triticum		eukaryota	FALSE	1.59365	213	1			97.727	88	10^-44.7747									[4565]	0
BC51_810794_taxon_report	4564	2	4564	Triticum		eukaryota	FALSE	3.87493	412	2			96.004	84.5	10^-40.3328									[85692, 4565]	0
BC53_810796_taxon_report	4564	2	4564	Triticum		eukaryota	FALSE	3.27358	636	3			98.3227	79.3333	10^-39.7878									[85692, 4565]	0
BC54_810797_taxon_report	4564	2	4564	Triticum		eukaryota	FALSE	1.61013	216	1			95.604	91	10^-44.074									[4565]	0
BC55_810798_taxon_report	4564	2	4564	Triticum		eukaryota	FALSE	2.39241	395	2			94.7605	76.5	10^-34.2002									[4565]	0
BC57_810800_taxon_report	4564	2	4564	Triticum		eukaryota	FALSE	4.30303	425	2			96.265	89	10^-43.3988									[4565]	0
BC59_810802_taxon_report	4564	2	4564	Triticum		eukaryota	FALSE	1.26737	177	1			100	53	10^-23.7232									[85692]	0
BC05_810750_taxon_report	4575	2	4575	Zea		eukaryota	FALSE	3.85802	209	1			91.176	102	10^-44.7106									[4577]	0
BC12_810755_taxon_report	4575	2	4575	Zea		eukaryota	FALSE	1.14229	243	1			100	55	10^-25.0795									[4577]	0
BC13_810756_taxon_report	4575	2	4575	Zea		eukaryota	FALSE	10.577	204	1			100	74	10^-37.9881									[4577]	0
BC15_810758_taxon_report	4575	2	4575	Zea		eukaryota	FALSE	0.730033	194	1			98.63	73	10^-35.9355									[4577]	0
BC17_810760_taxon_report	4575	2	4575	Zea		eukaryota	FALSE	35.4589	274	1			96.855	159	10^-89.1199									[4577]	0
BC25_810768_taxon_report	4575	2	4575	Zea		eukaryota	FALSE	35.0777	211	1			98.75	80	10^-40.699									[4577]	0
BC26_810769_taxon_report	4575	2	4575	Zea		eukaryota	FALSE	0.408686	204	1			98.78	82	10^-42.0607									[4577]	0
BC28_810771_taxon_report	4575	2	4575	Zea		eukaryota	FALSE	0.689604	199	1			96.471	85	10^-41.3589									[4577]	0
BC31_810774_taxon_report	4575	2	4575	Zea		eukaryota	FALSE	1.1866	198	1			100	82	10^-43.433									[4577]	0
BC33_810776_taxon_report	4575	2	4575	Zea		eukaryota	FALSE	0.64163	204	1			97.753	89	10^-45.456									[4577]	0
BC34_810777_taxon_report	4575	2	4575	Zea		eukaryota	FALSE	0.748993	202	1			100	75	10^-38.6685									[4577]	0
BC36_810779_taxon_report	4575	2	4575	Zea		eukaryota	FALSE	4.87467	523	2			95.631	140	10^-70.7027									[4577]	0
BC38_810781_taxon_report	4575	2	4575	Zea		eukaryota	FALSE	0.992806	469	2			96.824	109.5	10^-56.7012									[4577]	0
BC44_810787_taxon_report	4575	2	4575	Zea		eukaryota	FALSE	2.74292	402	2			99.3825	79	10^-40.7046									[4577]	0
BC49_810792_taxon_report	4575	2	4575	Zea		eukaryota	FALSE	5.05847	404	2			92.823	82	10^-35.2									[4577]	0
BC51_810794_taxon_report	4575	2	4575	Zea		eukaryota	FALSE	2.16319	230	1			89.423	104	10^-43.3298									[4577]	0
BC53_810796_taxon_report	4575	2	4575	Zea		eukaryota	FALSE	4.46772	868	4			94.0045	91.25	10^-41.8447									[4577]	0
BC56_810799_taxon_report	4575	2	4575	Zea		eukaryota	FALSE	1.47848	179	1			100	55	10^-25.0795									[4577]	0
BC58_810801_taxon_report	4575	2	4575	Zea		eukaryota	FALSE	1.50262	184	1			95.775	71	10^-31.8305									[4577]	0
BC59_810802_taxon_report	4575	2	4575	Zea		eukaryota	FALSE	2.72807	381	2			94.698	69	10^-29.786									[4577]	0
BC01_810746_taxon_report	4640	2	4640	Musa		eukaryota	FALSE	7.31979	373	2			95.174	71	10^-31.145									[4641]	0
BC09_810752_taxon_report	4640	2	4640	Musa		eukaryota	FALSE	1.29882	578	3			100	69	10^-34.588									[4641]	0
BC10_810753_taxon_report	4640	2	4640	Musa		eukaryota	FALSE	3.32464	1027	5			97.7142	77.2	10^-36.8783									[4641]	0
BC11_810754_taxon_report	4640	2	4640	Musa		eukaryota	FALSE	2.82956	842	4			97.2095	79.25	10^-38.4742									[320322, 4641]	0
BC12_810755_taxon_report	4640	2	4640	Musa		eukaryota	FALSE	0.82734	176	1			96.104	77	10^-35.9123									[4641]	0
BC15_810758_taxon_report	4640	2	4640	Musa		eukaryota	FALSE	0.820347	218	1			100	78	10^-40.71									[4641]	0
BC18_810761_taxon_report	4640	2	4640	Musa		eukaryota	FALSE	78.7075	473	1			92.351	353	10^-191.701									[4641]	0
BC19_810762_taxon_report	4640	2	4640	Musa		eukaryota	FALSE	25.651	207	1			92.857	70	10^-28.4057									[4641]	0
BC26_810769_taxon_report	4640	2	4640	Musa		eukaryota	FALSE	0.39867	199	1			100	76	10^-39.3489									[4641]	0
BC27_810770_taxon_report	4640	2	4640	Musa		eukaryota	FALSE	0.558361	209	1			95.062	81	10^-37.2627									[320322]	0
BC29_810772_taxon_report	4640	2	4640	Musa		eukaryota	FALSE	1.35981	401	2			95.513	74.5	10^-33.5255									[4641]	0
BC33_810776_taxon_report	4640	2	4640	Musa		eukaryota	FALSE	3.45033	1097	4			96.002	151.5	10^-85.4716									[4641]	0
BC35_810778_taxon_report	4640	2	4640	Musa		eukaryota	FALSE	10.591	1736	7			98.5114	122.571	10^-68.5997									[4641]	0
BC38_810781_taxon_report	4640	2	4640	Musa		eukaryota	FALSE	1.19602	565	3			100	67.3333	10^-33.4563									[4641]	0
BC41_810784_taxon_report	4640	2	4640	Musa		eukaryota	FALSE	2.79279	411	2			94.7675	79.5	10^-35.5568									[4641]	0
BC43_810786_taxon_report	4640	2	4640	Musa		eukaryota	FALSE	1.42411	205	1			100	77	10^-40.0294									[4641]	0
BC44_810787_taxon_report	4640	2	4640	Musa		eukaryota	FALSE	4.17579	612	3			99.517	72.6667	10^-36.6243									[4641]	0
BC45_810788_taxon_report	4640	2	4640	Musa		eukaryota	FALSE	3.69911	329	1			94.382	89	10^-41.3389									[4641]	0
BC48_810791_taxon_report	4640	2	4640	Musa		eukaryota	FALSE	1.1861	147	1			100	79	10^-41.3907									[320322]	0
BC50_810793_taxon_report	4640	2	4640	Musa		eukaryota	FALSE	1.63854	219	1			91.489	94	10^-40.629									[4641]	0
BC51_810794_taxon_report	4640	2	4640	Musa		eukaryota	FALSE	5.85942	623	3			94.0387	81.6667	10^-35.8962									[4641]	0
BC52_810795_taxon_report	4640	2	4640	Musa		eukaryota	FALSE	9.78735	964	5			99.7222	63.4	10^-30.5164									[4641]	0
BC53_810796_taxon_report	4640	2	4640	Musa		eukaryota	FALSE	0.967662	188	1			98.649	74	10^-36.6158									[4641]	0
BC54_810797_taxon_report	4640	2	4640	Musa		eukaryota	FALSE	1.52067	204	1			95	80	10^-36.5819									[4641]	0
BC55_810798_taxon_report	4640	2	4640	Musa		eukaryota	FALSE	1.2174	201	1			100	78	10^-40.71									[4641]	0
BC57_810800_taxon_report	4640	2	4640	Musa		eukaryota	FALSE	5.74075	567	3			99.608	71.3333	10^-35.7253									[4641]	0
BC59_810802_taxon_report	4640	2	4640	Musa		eukaryota	FALSE	1.60391	224	1			97.143	70	10^-32.5228									[4641]	0
BC60_810803_taxon_report	4640	2	4640	Musa		eukaryota	FALSE	3.40735	206	1			93.023	86	10^-37.9229									[4641]	0
BC41_810784_taxon_report	4678	2	4678	Allium		eukaryota	FALSE	1.44056	212	1			92.473	93	10^-41.3198									[74900]	0
BC54_810797_taxon_report	4678	2	4678	Allium		eukaryota	FALSE	1.81885	244	1			97.826	46	10^-17.6091									[74900]	0
BC49_810792_taxon_report	4719	2	4719	Phoenix		eukaryota	FALSE	2.59184	207	1			93.75	96	10^-44.737									[42345]	0
BC56_810799_taxon_report	4753	2	4753	Pneumocystis		eukaryota	FALSE	1.81712	220	1			91.86	86	10^-36.5505									[4754]	0
BC58_810801_taxon_report	4769	2	4769	Saprolegnia		eukaryota	FALSE	1.63328	200	1			85.526	76	10^-24.2529									[372192]	0
BC46_810789_taxon_report	4783	2	4783	Phytophthora		eukaryota	FALSE	2.54376	332	1			96.386	83	10^-39.9969									[67593]	0
BC05_810750_taxon_report	4830	2	4830	Mucor		eukaryota	FALSE	16.0043	867	1			100	66	10^-32.5484									[1715236]	0
BC07_810805_taxon_report	4830	2	4830	Mucor		eukaryota	FALSE	46132.6	1743385	6652			99.0526	80.5283	10^-26.1917									[1715236]	0
BC12_810755_taxon_report	4830	2	4830	Mucor		eukaryota	FALSE	1.54656	329	1			98.462	65	10^-30.4964									[1715236]	0
BC13_810756_taxon_report	4830	2	4830	Mucor		eukaryota	FALSE	12.9102	249	1			98.462	65	10^-30.4964									[1715236]	0
BC21_810764_taxon_report	4830	2	4830	Mucor		eukaryota	FALSE	25.4679	235	1			95.522	67	10^-29.1109									[1715236]	0
BC22_810765_taxon_report	4830	2	4830	Mucor		eukaryota	FALSE	1.13452	184	1			98.214	56	10^-24.3855									[1715236]	0
BC26_810769_taxon_report	4830	2	4830	Mucor		eukaryota	FALSE	1.30419	651	2			100	55	10^-25.0813									[1715236]	0
BC27_810770_taxon_report	4830	2	4830	Mucor		eukaryota	FALSE	0.4889	183	1			81.022	137	10^-45.2687									[1715236]	0
BC30_810773_taxon_report	4830	2	4830	Mucor		eukaryota	FALSE	46.9539	302	1			100	44	10^-17.6284									[1715236]	0
BC34_810777_taxon_report	4830	2	4830	Mucor		eukaryota	FALSE	5.01306	1352	4			98.256	174.25	10^-102.014									[1715236, 105697]	0
BC35_810778_taxon_report	4830	2	4830	Mucor		eukaryota	FALSE	4.27667	701	2			97.3335	68	10^-31.1653									[1715236]	0
BC36_810779_taxon_report	4830	2	4830	Mucor		eukaryota	FALSE	7.44715	799	3			99.4873	108.333	10^-60.4879									[1715236, 4841]	0
BC37_810780_taxon_report	4830	2	4830	Mucor		eukaryota	FALSE	1.7849	323	1			100	65	10^-31.8688									[1715236]	0
BC38_810781_taxon_report	4830	2	4830	Mucor		eukaryota	FALSE	1.01609	480	1			98.333	60	10^-27.1003									[1715236]	0
BC39_810782_taxon_report	4830	2	4830	Mucor		eukaryota	FALSE	6.19399	323	1			100	62	10^-29.8308									[1715236]	0
BC43_810786_taxon_report	4830	2	4830	Mucor		eukaryota	FALSE	4.43211	638	3			97.2777	59.6667	10^-25.9686									[1715236]	0
BC45_810788_taxon_report	4830	2	4830	Mucor		eukaryota	FALSE	11.7832	1048	3			100	47	10^-19.6602									[1715236]	0
BC46_810789_taxon_report	4830	2	4830	Mucor		eukaryota	FALSE	4.39028	573	2			99.107	49	10^-20.3308									[1715236]	0
BC48_810791_taxon_report	4830	2	4830	Mucor		eukaryota	FALSE	2.33992	290	1			96.825	63	10^-27.7653									[1715236]	0
BC49_810792_taxon_report	4830	2	4830	Mucor		eukaryota	FALSE	3.3431	267	1			100	51	10^-22.3675									[1715236]	0
BC50_810793_taxon_report	4830	2	4830	Mucor		eukaryota	FALSE	12.0609	1612	4			100	57.75	10^-26.9489									[1715236]	0
BC51_810794_taxon_report	4830	2	4830	Mucor		eukaryota	FALSE	2.31367	246	1			100	61	10^-29.1516									[1715236]	0
BC52_810795_taxon_report	4830	2	4830	Mucor		eukaryota	FALSE	5.513	543	1			92.857	70	10^-28.4057									[1715236]	0
BC53_810796_taxon_report	4830	2	4830	Mucor		eukaryota	FALSE	0.936779	182	1			98.148	54	10^-23.0289									[1715236]	0
BC54_810797_taxon_report	4830	2	4830	Mucor		eukaryota	FALSE	1.3865	186	1			100	48	10^-20.3353									[1715236]	0
BC55_810798_taxon_report	4830	2	4830	Mucor		eukaryota	FALSE	0.769204	127	1			93.939	66	10^-27.0589									[1715236]	0
BC58_810801_taxon_report	4830	2	4830	Mucor		eukaryota	FALSE	1.93544	237	1			96.923	65	10^-29.1241									[1715236]	0
BC60_810803_taxon_report	4830	2	4830	Mucor		eukaryota	FALSE	15.5812	942	2			100	58	10^-27.1192									[1715236]	0
BC31_810774_taxon_report	4842	2	4842	Rhizopus		eukaryota	FALSE	1.33642	223	1			100	96	10^-52.9712									[86630]	0
BC36_810779_taxon_report	4842	2	4842	Rhizopus		eukaryota	FALSE	21.7822	2337	7			97.9361	189.286	10^-112.205									[58291, 4846]	1
BC58_810801_taxon_report	4863	2	4863	Coemansia		eukaryota	FALSE	1.75577	215	1			88.172	93	10^-35.8303									[417179]	0
BC09_810752_taxon_report	4895	2	4895	Schizosaccharomyces		eukaryota	FALSE	0.431443	192	1			94.958	119	10^-60.4259									[4897]	0
BC11_810754_taxon_report	4895	2	4895	Schizosaccharomyces		eukaryota	FALSE	2.62457	781	4			100	89.25	10^-48.3855									[4897]	0
BC14_810757_taxon_report	4895	2	4895	Schizosaccharomyces		eukaryota	FALSE	1.20158	249	1			96.875	96	10^-48.8541									[4897]	0
BC16_810759_taxon_report	4895	2	4895	Schizosaccharomyces		eukaryota	FALSE	17.5453	211	1			95	100	10^-48.8363									[2545709]	0
BC28_810771_taxon_report	4895	2	4895	Schizosaccharomyces		eukaryota	FALSE	1.54208	445	1			82.407	324	10^-130.668									[4896]	0
BC43_810786_taxon_report	4895	2	4895	Schizosaccharomyces		eukaryota	FALSE	2.76486	398	2			98.193	76	10^-37.2922									[4897]	0
BC48_810791_taxon_report	4895	2	4895	Schizosaccharomyces		eukaryota	FALSE	1.92841	239	1			85.455	110	10^-40.5607									[4897]	0
BC49_810792_taxon_report	4895	2	4895	Schizosaccharomyces		eukaryota	FALSE	3.35562	268	1			95.238	84	10^-39.3055									[4897]	0
BC51_810794_taxon_report	4895	2	4895	Schizosaccharomyces		eukaryota	FALSE	3.93136	418	2			97.015	72.5	10^-34.2243									[4897]	0
BC53_810796_taxon_report	4895	2	4895	Schizosaccharomyces		eukaryota	FALSE	1.02943	200	1			98.684	76	10^-37.9766									[4897]	0
BC57_810800_taxon_report	4895	2	4895	Schizosaccharomyces		eukaryota	FALSE	5.03202	497	2			97.863	94	10^-48.1904									[4897]	0
BC44_810787_taxon_report	4910	2	4910	Kluyveromyces		eukaryota	FALSE	1.34417	197	1			98.718	78	10^-39.3377									[4911]	0
BC09_810752_taxon_report	4919	2	4919	Pichia		eukaryota	FALSE	0.575258	256	1			96.97	66	10^-29.8036									[4909]	1
BC38_810781_taxon_report	4919	2	4919	Pichia		eukaryota	FALSE	0.499578	236	1			100	111	10^-63.2009									[4909]	1
BC43_810786_taxon_report	4919	2	4919	Pichia		eukaryota	FALSE	1.54221	222	1			97.436	78	10^-37.9653									[4909]	1
BC02_810747_taxon_report	4930	2	4930	Saccharomyces		eukaryota	FALSE	4.41704	400	1			86.446	332	10^-152.615									[4932]	1
BC03_810748_taxon_report	4930	2	4930	Saccharomyces		eukaryota	FALSE	28.5299	284	2			97.428	58	10^-25.0565									[4932]	1
BC04_810749_taxon_report	4930	2	4930	Saccharomyces		eukaryota	FALSE	5334.82	185296	773			98.9275	86.489	10^-25.4032									[4932]	1
BC05_810750_taxon_report	4930	2	4930	Saccharomyces		eukaryota	FALSE	7.25456	393	2			100	72	10^-36.6287									[4932]	1
BC06_810804_taxon_report	4930	2	4930	Saccharomyces		eukaryota	FALSE	82.1574	928	4			89.2548	161.25	10^-67.7328									[1080349, 4932]	1
BC07_810805_taxon_report	4930	2	4930	Saccharomyces		eukaryota	FALSE	13.9452	527	2			96.951	67.5	10^-30.1472									[4932]	1
BC08_810751_taxon_report	4930	2	4930	Saccharomyces		eukaryota	FALSE	10.7038	687	3			96.354	68.6667	10^-31.1594									[4932]	1
BC09_810752_taxon_report	4930	2	4930	Saccharomyces		eukaryota	FALSE	6.05594	2695	11			92.4611	157.364	10^-71.361									[27291, 4932]	1
BC10_810753_taxon_report	4930	2	4930	Saccharomyces		eukaryota	FALSE	3.65807	1130	4			95.0895	132.75	10^-62.0434									[27291, 4932]	1
BC11_810754_taxon_report	4930	2	4930	Saccharomyces		eukaryota	FALSE	1.60969	479	1			86.228	334	10^-152.613									[4932]	1
BC12_810755_taxon_report	4930	2	4930	Saccharomyces		eukaryota	FALSE	3.86875	823	3			94.8327	154.333	10^-69.5953									[4932]	1
BC14_810757_taxon_report	4930	2	4930	Saccharomyces		eukaryota	FALSE	7.43626	1541	6			93.976	99.3333	10^-33.5623									[4932]	1
BC15_810758_taxon_report	4930	2	4930	Saccharomyces		eukaryota	FALSE	6.08863	1618	8			96.3213	81.75	10^-38.9768									[27292, 27291, 4932]	1
BC16_810759_taxon_report	4930	2	4930	Saccharomyces		eukaryota	FALSE	101.364	1219	5			90.8572	183.6	10^-78.9059									[4932]	1
BC17_810760_taxon_report	4930	2	4930	Saccharomyces		eukaryota	FALSE	26.2706	203	1			100	83	10^-44.114									[4932]	1
BC19_810762_taxon_report	4930	2	4930	Saccharomyces		eukaryota	FALSE	393.563	3176	11			89.7372	211.545	10^-94.8979									[4932]	1
BC24_810767_taxon_report	4930	2	4930	Saccharomyces		eukaryota	FALSE	0.856677	206	1			95.455	66	10^-28.4312									[4932]	1
BC26_810769_taxon_report	4930	2	4930	Saccharomyces		eukaryota	FALSE	2.34794	1172	6			99.7778	72.1667	10^-36.515									[1080349, 27291, 4932]	1
BC27_810770_taxon_report	4930	2	4930	Saccharomyces		eukaryota	FALSE	2.59678	972	4			93.9125	99.25	10^-44.569									[27291, 4932]	1
BC28_810771_taxon_report	4930	2	4930	Saccharomyces		eukaryota	FALSE	1.38614	400	2			91.905	86.5	10^-36.8912									[4932]	1
BC29_810772_taxon_report	4930	2	4930	Saccharomyces		eukaryota	FALSE	3.22827	952	4			93.5325	134	10^-60.4578									[27291, 4932]	1
BC30_810773_taxon_report	4930	2	4930	Saccharomyces		eukaryota	FALSE	38.0918	245	1			86.056	251	10^-110.88									[4932]	1
BC31_810774_taxon_report	4930	2	4930	Saccharomyces		eukaryota	FALSE	1.99564	333	2			100	73.5	10^-37.6488									[4932]	1
BC32_810775_taxon_report	4930	2	4930	Saccharomyces		eukaryota	FALSE	10.6414	1224	3			88.7287	247.667	10^-113.235									[4932]	1
BC33_810776_taxon_report	4930	2	4930	Saccharomyces		eukaryota	FALSE	2.78354	885	4			96.069	84.75	10^-40.5038									[27292, 4932]	1
BC34_810777_taxon_report	4930	2	4930	Saccharomyces		eukaryota	FALSE	1.46091	394	1			85.542	332	10^-148.498									[4932]	1
BC35_810778_taxon_report	4930	2	4930	Saccharomyces		eukaryota	FALSE	12.6043	2066	7			91.3609	222.429	10^-98.0595									[4932]	1
BC36_810779_taxon_report	4930	2	4930	Saccharomyces		eukaryota	FALSE	7.35394	789	2			92.9215	257	10^-130.788									[4932]	1
BC37_810780_taxon_report	4930	2	4930	Saccharomyces		eukaryota	FALSE	10.4441	1890	7			93.8236	155.429	10^-71.681									[27291, 4932]	1
BC38_810781_taxon_report	4930	2	4930	Saccharomyces		eukaryota	FALSE	1.85013	874	4			95.9508	91.25	10^-41.8616									[114525, 4932]	1
BC39_810782_taxon_report	4930	2	4930	Saccharomyces		eukaryota	FALSE	9.22387	481	2			90.1225	147	10^-63.7953									[27292, 4932]	1
BC41_810784_taxon_report	4930	2	4930	Saccharomyces		eukaryota	FALSE	3.86642	569	3			100	70.3333	10^-35.4962									[4932]	1
BC42_810785_taxon_report	4930	2	4930	Saccharomyces		eukaryota	FALSE	7.31176	1081	5			95.3934	101	10^-46.8081									[27291, 4932]	1
BC43_810786_taxon_report	4930	2	4930	Saccharomyces		eukaryota	FALSE	9.17683	1321	6			94.418	100	10^-44.3173									[27291, 4932]	1
BC44_810787_taxon_report	4930	2	4930	Saccharomyces		eukaryota	FALSE	6.81637	999	4			93.8745	146	10^-67.9761									[27291, 4932]	1
BC45_810788_taxon_report	4930	2	4930	Saccharomyces		eukaryota	FALSE	7.29703	649	3			97.5583	61.3333	10^-27.1212									[4932]	1
BC46_810789_taxon_report	4930	2	4930	Saccharomyces		eukaryota	FALSE	5.54723	724	2			86.178	213.5	10^-92.1565									[4932]	1
BC47_810790_taxon_report	4930	2	4930	Saccharomyces		eukaryota	FALSE	4.72747	968	4			90.3688	159.25	10^-68.7732									[4932]	1
BC48_810791_taxon_report	4930	2	4930	Saccharomyces		eukaryota	FALSE	8.56893	1062	5			92.2258	89.6	10^-37.9115									[27291, 4932]	1
BC49_810792_taxon_report	4930	2	4930	Saccharomyces		eukaryota	FALSE	2.46663	197	1			100	73	10^-37.3079									[4932]	1
BC50_810793_taxon_report	4930	2	4930	Saccharomyces		eukaryota	FALSE	12.7941	1710	6			90.8278	118.167	10^-50.5067									[1080349, 27291, 4932]	1
BC51_810794_taxon_report	4930	2	4930	Saccharomyces		eukaryota	FALSE	10.8348	1152	5			93.1038	137.8	10^-59.9347									[27291, 4932]	1
BC52_810795_taxon_report	4930	2	4930	Saccharomyces		eukaryota	FALSE	4.03068	397	2			100	75	10^-38.6687									[4932]	1
BC53_810796_taxon_report	4930	2	4930	Saccharomyces		eukaryota	FALSE	9.5325	1852	9			98.7454	70.2222	10^-33.8981									[27291, 4932]	1
BC54_810797_taxon_report	4930	2	4930	Saccharomyces		eukaryota	FALSE	9.98129	1339	6			96.9623	111.167	10^-51.9868									[27291, 4932]	1
BC55_810798_taxon_report	4930	2	4930	Saccharomyces		eukaryota	FALSE	5.95982	984	3			91.6773	158.667	10^-71.1792									[4932]	1
BC56_810799_taxon_report	4930	2	4930	Saccharomyces		eukaryota	FALSE	9.45728	1145	6			99.1478	72	10^-35.714									[4932]	1
BC57_810800_taxon_report	4930	2	4930	Saccharomyces		eukaryota	FALSE	8.26182	816	4			97.8327	78.75	10^-38.8231									[4932]	1
BC58_810801_taxon_report	4930	2	4930	Saccharomyces		eukaryota	FALSE	11.1635	1367	3			91.1043	239.333	10^-111.226									[4932]	1
BC59_810802_taxon_report	4930	2	4930	Saccharomyces		eukaryota	FALSE	5.71391	798	4			92.6797	81	10^-33.4948									[4932]	1
BC60_810803_taxon_report	4930	2	4930	Saccharomyces		eukaryota	FALSE	6.93049	419	2			96.629	83.5	10^-40.3383									[4932]	1
BC09_810752_taxon_report	4943	2	4943	Saccharomycopsis		eukaryota	FALSE	1.66061	739	3			96.0703	82	10^-38.862									[1725355, 44092]	0
BC44_810787_taxon_report	4943	2	4943	Saccharomycopsis		eukaryota	FALSE	1.63074	239	1			94.872	117	10^-59.0609									[1725355]	0
BC48_810791_taxon_report	4943	2	4943	Saccharomycopsis		eukaryota	FALSE	2.11399	262	1			88.889	135	10^-58.9988									[44092]	0
BC49_810792_taxon_report	4943	2	4943	Saccharomycopsis		eukaryota	FALSE	4.93326	394	2			95.2975	83	10^-37.95									[44092, 4944]	0
BC50_810793_taxon_report	4943	2	4943	Saccharomycopsis		eukaryota	FALSE	1.48142	198	1			98.78	82	10^-42.0607									[44092]	0
BC52_810795_taxon_report	4943	2	4943	Saccharomycopsis		eukaryota	FALSE	2.41638	238	1			98.765	81	10^-41.3798									[2826930]	0
BC53_810796_taxon_report	4943	2	4943	Saccharomycopsis		eukaryota	FALSE	1.20958	235	1			88.073	109	10^-43.9956									[1725355]	0
BC59_810802_taxon_report	4943	2	4943	Saccharomycopsis		eukaryota	FALSE	1.94044	271	1			82.759	145	10^-52.1059									[1725355]	0
BC02_810747_taxon_report	4951	2	4951	Yarrowia		eukaryota	FALSE	2.20852	200	1			96.053	76	10^-35.2318									[4952]	0
BC09_810752_taxon_report	4951	2	4951	Yarrowia		eukaryota	FALSE	0.426949	190	1			95.775	71	10^-31.8305									[4952]	0
BC10_810753_taxon_report	4951	2	4951	Yarrowia		eukaryota	FALSE	0.653921	202	1			97.468	79	10^-38.6459									[4952]	0
BC11_810754_taxon_report	4951	2	4951	Yarrowia		eukaryota	FALSE	0.779641	232	1			97.701	87	10^-44.0935									[4952]	0
BC14_810757_taxon_report	4951	2	4951	Yarrowia		eukaryota	FALSE	0.994075	206	1			96.512	86	10^-42.04									[4952]	0
BC15_810758_taxon_report	4951	2	4951	Yarrowia		eukaryota	FALSE	0.778953	207	1			100	77	10^-40.0294									[4952]	0
BC16_810759_taxon_report	4951	2	4951	Yarrowia		eukaryota	FALSE	22.8671	275	1			100	47	10^-19.6583									[4952]	0
BC23_810766_taxon_report	4951	2	4951	Yarrowia		eukaryota	FALSE	1.01524	411	2			98.2355	81.5	10^-41.0345									[4952]	0
BC24_810767_taxon_report	4951	2	4951	Yarrowia		eukaryota	FALSE	1.94208	467	2			89.8705	108.5	10^-43.6749									[4952]	0
BC27_810770_taxon_report	4951	2	4951	Yarrowia		eukaryota	FALSE	0.547675	205	1			100	82	10^-43.433									[4952]	0
BC31_810774_taxon_report	4951	2	4951	Yarrowia		eukaryota	FALSE	1.42631	238	1			87.5	136	10^-56.937									[4952]	0
BC33_810776_taxon_report	4951	2	4951	Yarrowia		eukaryota	FALSE	0.647921	206	1			95.455	88	10^-42.03									[4952]	0
BC35_810778_taxon_report	4951	2	4951	Yarrowia		eukaryota	FALSE	1.19576	196	1			100	67	10^-33.228									[4952]	0
BC43_810786_taxon_report	4951	2	4951	Yarrowia		eukaryota	FALSE	1.2296	177	1			94.118	68	10^-28.4183									[4952]	0
BC44_810787_taxon_report	4951	2	4951	Yarrowia		eukaryota	FALSE	1.39193	204	1			94.681	94	10^-44.7461									[4952]	0
BC46_810789_taxon_report	4951	2	4951	Yarrowia		eukaryota	FALSE	1.69328	221	1			95.789	95	10^-46.8001									[4952]	0
BC48_810791_taxon_report	4951	2	4951	Yarrowia		eukaryota	FALSE	3.31623	411	2			94.8865	88	10^-41.3438									[4952]	0
BC52_810795_taxon_report	4951	2	4951	Yarrowia		eukaryota	FALSE	4.22359	416	2			97.159	88	10^-44.0886									[4952]	0
BC56_810799_taxon_report	4951	2	4951	Yarrowia		eukaryota	FALSE	1.718	208	1			92.135	89	10^-38.5942									[4952]	0
BC59_810802_taxon_report	4951	2	4951	Yarrowia		eukaryota	FALSE	2.90708	406	2			97.191	83	10^-40.6842									[4952]	0
BC12_810755_taxon_report	5010	2	5010	Taphrina		eukaryota	FALSE	1.46195	311	1			97.354	189	10^-109.63									[177208]	0
BC16_810759_taxon_report	5010	2	5010	Taphrina		eukaryota	FALSE	30.1015	362	1			95.2565	253	10^-58.6877									[177208]	0
BC27_810770_taxon_report	5010	2	5010	Taphrina		eukaryota	FALSE	0.643852	241	1			93.75	176	10^-92.5067									[177208]	0
BC16_810759_taxon_report	5027	2	5027	Pyrenophora		eukaryota	FALSE	41.1608	495	2			97.4225	79	10^-37.9713									[53485]	0
BC28_810771_taxon_report	5027	2	5027	Pyrenophora		eukaryota	FALSE	0.724257	209	1			97.647	85	10^-42.7313									[53485]	0
BC47_810790_taxon_report	5027	2	5027	Pyrenophora		eukaryota	FALSE	1.18675	243	1			93.069	101	10^-46.7735									[53485]	0
BC48_810791_taxon_report	5027	2	5027	Pyrenophora		eukaryota	FALSE	1.68635	209	1			88.889	90	10^-35.1584									[53485]	0
BC52_810795_taxon_report	5027	2	5027	Pyrenophora		eukaryota	FALSE	1.98996	196	1			91.667	84	10^-35.1884									[53485]	0
BC42_810785_taxon_report	5036	2	5036	Histoplasma		eukaryota	FALSE	1.83978	272	1			99.281	139	10^-80.944									[5037]	1
BC02_810747_taxon_report	5052	2	5052	Aspergillus		eukaryota	FALSE	2.9815	270	1			99.306	144	10^-84.3596									[41959]	0
BC05_810750_taxon_report	5052	2	5052	Aspergillus		eukaryota	FALSE	6.14699	333	1			100	47	10^-19.6583									[5059]	1
BC09_810752_taxon_report	5052	2	5052	Aspergillus		eukaryota	FALSE	0.476385	212	1			92.647	68	10^-27.0459									[5061]	1
BC11_810754_taxon_report	5052	2	5052	Aspergillus		eukaryota	FALSE	0.90398	269	1			98.621	145	10^-83.6704									[306088]	0
BC12_810755_taxon_report	5052	2	5052	Aspergillus		eukaryota	FALSE	2.06365	439	2			99.2535	109	10^-61.1852									[5059]	1
BC16_810759_taxon_report	5052	2	5052	Aspergillus		eukaryota	FALSE	1042.24	12534	43			98.0259	150.791	10^-80.5541									[1853270, 746128, 306088, 162425, 75750, 61420, 5067, 5062, 5061, 5059]	4
BC17_810760_taxon_report	5052	2	5052	Aspergillus		eukaryota	FALSE	1164.45	8998	24			97.1716	220.667	10^-76.4989									[1340029, 1069201, 746128, 293939, 138277, 51019, 5062, 5061, 5059]	3
BC18_810761_taxon_report	5052	2	5052	Aspergillus		eukaryota	FALSE	980.599	5893	21			98.4997	130.143	10^-58.3499									[1309686, 986946, 41984, 41058, 5063, 5062, 5059]	1
BC19_810762_taxon_report	5052	2	5052	Aspergillus		eukaryota	FALSE	3523.6	28435	102			98.2443	131.294	10^-60.9726									[2499820, 1394174, 1340029, 1287682, 1204430, 1069201, 986946, 746128, 656916, 209559, 138278, 51019, 41058, 5062, 5061, 5059]	3
BC20_810763_taxon_report	5052	2	5052	Aspergillus		eukaryota	FALSE	121.18	675	2			98.039	49	10^-19.6405									[5061, 5059]	2
BC26_810769_taxon_report	5052	2	5052	Aspergillus		eukaryota	FALSE	2.12557	1061	2			98.936	47	10^-18.9721									[5061, 5059]	2
BC27_810770_taxon_report	5052	2	5052	Aspergillus		eukaryota	FALSE	18.2576	6834	27			99.8051	44.8519	10^-18.0527									[5061, 5059]	2
BC28_810771_taxon_report	5052	2	5052	Aspergillus		eukaryota	FALSE	1.94059	560	2			98.6215	159	10^-93.2568									[5062, 5059]	1
BC29_810772_taxon_report	5052	2	5052	Aspergillus		eukaryota	FALSE	2.45172	723	3			98.7543	69.6667	10^-33.6819									[5059]	1
BC30_810773_taxon_report	5052	2	5052	Aspergillus		eukaryota	FALSE	44.4663	286	1			100	52	10^-23.0453									[5061]	1
BC31_810774_taxon_report	5052	2	5052	Aspergillus		eukaryota	FALSE	1.49823	250	1			100	46	10^-18.9814									[5059]	1
BC33_810776_taxon_report	5052	2	5052	Aspergillus		eukaryota	FALSE	3.29307	1047	2			96.3815	99.5	10^-47.8801									[5059]	1
BC34_810777_taxon_report	5052	2	5052	Aspergillus		eukaryota	FALSE	0.904725	244	1			96.774	62	10^-27.086									[5061]	1
BC35_810778_taxon_report	5052	2	5052	Aspergillus		eukaryota	FALSE	1.21406	199	1			91.045	67	10^-24.9938									[5061]	1
BC37_810780_taxon_report	5052	2	5052	Aspergillus		eukaryota	FALSE	7908.7	1431181	5768			97.9659	87.0974	10^-23.0243									[182096, 5061]	1
BC38_810781_taxon_report	5052	2	5052	Aspergillus		eukaryota	FALSE	1.38442	654	2			97.6925	153.5	10^-84.1313									[1287682, 5059]	1
BC39_810782_taxon_report	5052	2	5052	Aspergillus		eukaryota	FALSE	9.64575	503	2			95.977	90	10^-28.2171									[306088, 5059]	1
BC41_810784_taxon_report	5052	2	5052	Aspergillus		eukaryota	FALSE	6.59805	971	3			98.7813	157	10^-93.2989									[5061, 5059]	2
BC42_810785_taxon_report	5052	2	5052	Aspergillus		eukaryota	FALSE	16.8285	2488	9			96.391	97.5556	10^-47.9652									[1810919, 1069201, 138279, 138277, 41413, 5068, 5061, 5059]	2
BC43_810786_taxon_report	5052	2	5052	Aspergillus		eukaryota	FALSE	7.34286	1057	2			98.4375	55.5	10^-24.0514									[5061, 5059]	2
BC44_810787_taxon_report	5052	2	5052	Aspergillus		eukaryota	FALSE	4.59883	674	2			95.527	55.5	10^-21.9882									[5061]	1
BC45_810788_taxon_report	5052	2	5052	Aspergillus		eukaryota	FALSE	12.098	1076	3			99.3884	68	10^-20.4511									[5061, 5059]	2
BC46_810789_taxon_report	5052	2	5052	Aspergillus		eukaryota	FALSE	3.69304	482	1			96.774	62	10^-27.086									[5061]	1
BC47_810790_taxon_report	5052	2	5052	Aspergillus		eukaryota	FALSE	3.57002	731	2			98.077	49.5	10^-19.9794									[5061, 5059]	2
BC48_810791_taxon_report	5052	2	5052	Aspergillus		eukaryota	FALSE	3.44532	427	2			96.0785	48.5	10^-17.9297									[5059]	1
BC49_810792_taxon_report	5052	2	5052	Aspergillus		eukaryota	FALSE	3.0426	243	1			96.825	63	10^-27.7653									[5061]	1
BC50_810793_taxon_report	5052	2	5052	Aspergillus		eukaryota	FALSE	63233.5	8451488	26335			99.826	63.5354	10^-19.7186									[5059]	1
BC51_810794_taxon_report	5052	2	5052	Aspergillus		eukaryota	FALSE	3.33884	355	1			94.34	53	10^-19.6061									[5061]	1
BC52_810795_taxon_report	5052	2	5052	Aspergillus		eukaryota	FALSE	2.325	229	1			94.203	69	10^-29.0981									[288669]	0
BC53_810796_taxon_report	5052	2	5052	Aspergillus		eukaryota	FALSE	2.50151	486	1			100	48	10^-20.3353									[5059]	1
BC58_810801_taxon_report	5052	2	5052	Aspergillus		eukaryota	FALSE	5.86347	718	2			98.4125	59	10^-26.4224									[5061]	1
BC11_810754_taxon_report	5073	2	5073	Penicillium		eukaryota	FALSE	0.917422	273	1			90.588	85	10^-34.497									[1108849]	0
BC16_810759_taxon_report	5073	2	5073	Penicillium		eukaryota	FALSE	190.171	2287	6			96.4973	192.333	10^-91.9443									[70109, 69781, 5081, 5077]	0
BC17_810760_taxon_report	5073	2	5073	Penicillium		eukaryota	FALSE	192.565	1488	5			99.4052	156	10^-92.8688									[5077]	0
BC18_810761_taxon_report	5073	2	5073	Penicillium		eukaryota	FALSE	194.689	1170	4			96.0173	144	10^-53.5757									[5081, 5077]	0
BC19_810762_taxon_report	5073	2	5073	Penicillium		eukaryota	FALSE	662.588	5347	20			98.5487	130.05	10^-63.6056									[1324776, 303698, 69781, 69771, 60172, 5077]	0
BC27_810770_taxon_report	5073	2	5073	Penicillium		eukaryota	FALSE	1.10336	413	1			96.949	295	10^-176.683									[5077]	0
BC34_810777_taxon_report	5073	2	5073	Penicillium		eukaryota	FALSE	1.13832	307	1			97.238	181	10^-104.16									[1108849]	0
BC37_810780_taxon_report	5073	2	5073	Penicillium		eukaryota	FALSE	1.30966	237	1			98.319	119	10^-65.9154									[1303715]	0
BC41_810784_taxon_report	5073	2	5073	Penicillium		eukaryota	FALSE	96.2731	14168	47			96.9242	162.106	10^-68.8417									[2086418, 1324776, 1131564, 1108849, 126998, 116970, 69786, 69781, 69771, 29844, 5077, 5076]	0
BC42_810785_taxon_report	5073	2	5073	Penicillium		eukaryota	FALSE	131.253	19405	58			92.8431	182.086	10^-59.2439									[2100454, 1562060, 1562058, 1561947, 1324776, 1167516, 1131581, 1131564, 1080232, 462962, 203109, 126998, 116970, 69788, 69781, 69774, 63821, 36656, 36651, 5081, 5077, 5074]	0
BC48_810791_taxon_report	5073	2	5073	Penicillium		eukaryota	FALSE	4.95417	614	2			97.02	197.5	10^-116.142									[1108849, 5077]	0
BC52_810795_taxon_report	5073	2	5073	Penicillium		eukaryota	FALSE	2.27424	224	1			90.826	109	10^-48.1127									[116970]	0
BC17_810760_taxon_report	5094	2	5094	Talaromyces		eukaryota	FALSE	29.6353	229	1			100	99	10^-55.0164									[121627]	0
BC19_810762_taxon_report	5094	2	5094	Talaromyces		eukaryota	FALSE	85.875	693	3			99.4347	106	10^-58.8941									[1266744, 121627, 28576]	0
BC41_810784_taxon_report	5094	2	5094	Talaromyces		eukaryota	FALSE	6.43497	947	4			97.8615	115.5	10^-61.4894									[121627]	0
BC42_810785_taxon_report	5094	2	5094	Talaromyces		eukaryota	FALSE	2.98964	442	2			99.4505	96	10^-52.2856									[121627]	0
BC01_810746_taxon_report	5097	2	5097	Monascus		eukaryota	FALSE	4.21918	215	1			95.96	99	10^-49.5269									[5098]	0
BC04_810749_taxon_report	5097	2	5097	Monascus		eukaryota	FALSE	5.95969	207	1			97.5	80	10^-39.3267									[5098]	0
BC18_810761_taxon_report	5097	2	5097	Monascus		eukaryota	FALSE	36.1089	217	1			100	92	10^-50.2449									[159245]	0
BC19_810762_taxon_report	5097	2	5097	Monascus		eukaryota	FALSE	31.4751	254	1			99.091	110	10^-61.1463									[5098]	0
BC42_810785_taxon_report	5097	2	5097	Monascus		eukaryota	FALSE	1.50835	223	1			96.875	96	10^-48.8541									[1108069]	0
BC43_810786_taxon_report	5097	2	5097	Monascus		eukaryota	FALSE	1.52137	219	1			93.939	99	10^-46.7822									[5098]	0
BC45_810788_taxon_report	5097	2	5097	Monascus		eukaryota	FALSE	2.37238	211	1			95.789	95	10^-46.8001									[5098]	0
BC57_810800_taxon_report	5097	2	5097	Monascus		eukaryota	FALSE	2.06546	204	1			96.341	82	10^-39.3159									[5098]	0
BC04_810749_taxon_report	5112	2	5112	Epichloe		eukaryota	FALSE	7.25528	252	1			90.37	135	10^-61.7435									[47801]	0
BC07_810805_taxon_report	5112	2	5112	Epichloe		eukaryota	FALSE	31.3304	1184	3			91.4207	239	10^-101.892									[47801, 35717]	0
BC09_810752_taxon_report	5112	2	5112	Epichloe		eukaryota	FALSE	0.602223	268	1			93.684	95	10^-44.0553									[79588]	0
BC10_810753_taxon_report	5112	2	5112	Epichloe		eukaryota	FALSE	1.23015	380	1			97.241	145	10^-80.9257									[79588]	0
BC11_810754_taxon_report	5112	2	5112	Epichloe		eukaryota	FALSE	0.846851	252	1			88.298	94	10^-36.5119									[35717]	0
BC12_810755_taxon_report	5112	2	5112	Epichloe		eukaryota	FALSE	1.08118	230	1			90.741	108	10^-47.4305									[35717]	0
BC14_810757_taxon_report	5112	2	5112	Epichloe		eukaryota	FALSE	1.25948	261	1			91.852	135	10^-64.4883									[35717]	0
BC15_810758_taxon_report	5112	2	5112	Epichloe		eukaryota	FALSE	1.09881	292	1			98.857	175	10^-104.174									[35717]	0
BC16_810759_taxon_report	5112	2	5112	Epichloe		eukaryota	FALSE	37.4189	450	1			93.464	306	10^-169.119									[47801]	0
BC24_810767_taxon_report	5112	2	5112	Epichloe		eukaryota	FALSE	1.35571	326	1			93.301	209	10^-110.959									[35717]	0
BC26_810769_taxon_report	5112	2	5112	Epichloe		eukaryota	FALSE	1.11587	557	2			92.309	135	10^-65.8827									[35717]	0
BC28_810771_taxon_report	5112	2	5112	Epichloe		eukaryota	FALSE	1.09851	317	1			84.699	183	10^-73.9627									[79591]	0
BC30_810773_taxon_report	5112	2	5112	Epichloe		eukaryota	FALSE	67.1659	432	1			100	54	10^-24.4013									[5113]	0
BC36_810779_taxon_report	5112	2	5112	Epichloe		eukaryota	FALSE	2.33947	251	1			96.8	125	10^-67.2664									[79588]	0
BC43_810786_taxon_report	5112	2	5112	Epichloe		eukaryota	FALSE	1.95207	281	1			88.485	165	10^-74.0077									[55200]	0
BC45_810788_taxon_report	5112	2	5112	Epichloe		eukaryota	FALSE	4.31751	384	1			94.4445	270	10^-59.9925									[5113]	0
BC47_810790_taxon_report	5112	2	5112	Epichloe		eukaryota	FALSE	3.9363	806	2			93.0285	288.5	10^-92.3106									[35717, 5113]	0
BC48_810791_taxon_report	5112	2	5112	Epichloe		eukaryota	FALSE	1.91228	237	1			91.589	107	10^-48.1208									[5113]	0
BC50_810793_taxon_report	5112	2	5112	Epichloe		eukaryota	FALSE	10.3176	1379	5			93.0438	161.2	10^-84.3239									[79591, 55200, 35717]	0
BC51_810794_taxon_report	5112	2	5112	Epichloe		eukaryota	FALSE	5.48322	583	2			94.033	178.5	10^-94.9023									[35717]	0
BC52_810795_taxon_report	5112	2	5112	Epichloe		eukaryota	FALSE	2.10164	207	1			91.86	86	10^-36.5505									[79589]	0
BC53_810796_taxon_report	5112	2	5112	Epichloe		eukaryota	FALSE	1.89415	368	1			87.059	255	10^-116.362									[35717]	0
BC54_810797_taxon_report	5112	2	5112	Epichloe		eukaryota	FALSE	2.69845	362	1			90.588	85	10^-34.497									[47801]	0
BC55_810798_taxon_report	5112	2	5112	Epichloe		eukaryota	FALSE	1.39305	230	1			90.722	97	10^-41.3015									[47801]	0
BC57_810800_taxon_report	5112	2	5112	Epichloe		eukaryota	FALSE	2.33882	231	1			90.291	103	10^-44.0202									[79588]	0
[truncated: 46,140 more rows]
